# Supplementary material for: Cognitive mediators of US—China differences in early symbolic arithmetic
Source: PLoS One. 2021 Aug 25;16(8):e0255283. doi: 10.1371/journal.pone.0255283 (PMC8386833; doi:10.1371/journal.pone.0255283)
Supplement: S2 Dataset — (CSV) [file pone.0255283.s002.csv]

	nation	Subject	format	trial	n1	n2	ratio.bin	correct	rt
1	China	101	nonsymbolic	1	23	13	3	1	3313
2	China	101	nonsymbolic	2	24	8	4	1	1721
3	China	101	nonsymbolic	3	12	7	3	1	1751
4	China	101	nonsymbolic	4	9	7	1	1	3249
5	China	101	nonsymbolic	5	28	19	2	1	2024
6	China	101	nonsymbolic	6	12	4	4	1	1138
7	China	101	nonsymbolic	7	21	17	1	0	1521
8	China	101	nonsymbolic	8	7	5	1	1	1124
9	China	101	nonsymbolic	9	19	15	1	0	1521
10	China	101	nonsymbolic	10	17	6	4	1	1433
11	China	101	nonsymbolic	11	15	11	1	1	916
12	China	101	nonsymbolic	12	13	7	3	1	2142
13	China	101	nonsymbolic	13	5	4	1	1	2143
14	China	101	nonsymbolic	14	9	5	3	1	1076
15	China	101	nonsymbolic	15	27	10	4	1	1403
16	China	101	nonsymbolic	16	29	21	1	1	989
17	China	101	nonsymbolic	17	29	15	3	1	551
18	China	101	nonsymbolic	18	14	9	2	1	535
19	China	101	nonsymbolic	19	14	9	2	1	710
20	China	101	nonsymbolic	20	25	16	2	0	1258
21	China	101	nonsymbolic	21	5	4	1	1	1372
22	China	101	nonsymbolic	22	21	16	1	0	957
23	China	101	nonsymbolic	23	27	10	4	1	3138
24	China	101	nonsymbolic	24	26	15	3	1	751
25	China	101	nonsymbolic	25	22	8	4	1	957
26	China	101	nonsymbolic	26	10	7	2	1	1266
27	China	101	nonsymbolic	27	21	14	2	1	1450
28	China	101	nonsymbolic	28	11	8	1	0	1267
29	China	101	nonsymbolic	29	17	10	3	1	1956
30	China	101	nonsymbolic	30	16	10	2	0	2926
31	China	101	nonsymbolic	31	22	8	4	1	646
32	China	101	nonsymbolic	32	27	20	1	1	1291
33	China	101	nonsymbolic	33	24	8	4	1	1976
34	China	101	nonsymbolic	34	26	16	2	1	1283
35	China	101	nonsymbolic	35	27	18	2	1	2159
36	China	101	nonsymbolic	36	7	4	3	1	1339
37	China	101	nonsymbolic	37	11	6	3	1	1195
38	China	101	nonsymbolic	38	23	13	3	0	1498
39	China	101	nonsymbolic	39	17	11	2	1	2692
40	China	101	nonsymbolic	40	22	15	2	1	2962
41	China	101	nonsymbolic	41	30	11	4	1	836
42	China	101	nonsymbolic	42	30	21	2	1	1116
43	China	101	nonsymbolic	43	30	10	4	1	1132
44	China	101	nonsymbolic	44	22	8	4	1	1076
45	China	101	nonsymbolic	45	7	4	3	1	965
46	China	101	nonsymbolic	46	9	5	3	1	878
47	China	101	nonsymbolic	47	27	9	4	1	828
48	China	101	nonsymbolic	48	5	4	1	0	766
49	China	101	nonsymbolic	49	7	4	3	1	742
50	China	101	nonsymbolic	50	18	13	1	1	980
51	China	101	nonsymbolic	51	12	4	4	1	1729
52	China	101	nonsymbolic	52	24	18	1	0	4625
53	China	101	nonsymbolic	53	23	15	2	1	877
54	China	101	nonsymbolic	54	19	7	4	1	862
55	China	101	nonsymbolic	55	17	10	3	1	1004
56	China	101	nonsymbolic	56	8	5	2	1	893
57	China	102	nonsymbolic	1	23	13	3	1	2670
58	China	102	nonsymbolic	2	24	8	4	1	2821
59	China	102	nonsymbolic	3	12	7	3	1	3084
60	China	102	nonsymbolic	4	9	7	1	1	3642
61	China	102	nonsymbolic	5	28	19	2	1	4262
62	China	102	nonsymbolic	6	12	4	4	1	862
63	China	102	nonsymbolic	7	21	17	1	1	2557
64	China	102	nonsymbolic	8	7	5	1	1	813
65	China	102	nonsymbolic	9	19	15	1	0	613
66	China	102	nonsymbolic	10	17	6	4	1	701
67	China	102	nonsymbolic	11	15	11	1	1	742
68	China	102	nonsymbolic	12	13	7	3	1	758
69	China	102	nonsymbolic	13	5	4	1	0	351
70	China	102	nonsymbolic	14	9	5	3	1	655
71	China	102	nonsymbolic	15	27	10	4	1	487
72	China	102	nonsymbolic	16	29	21	1	0	531
73	China	102	nonsymbolic	17	29	15	3	1	974
74	China	102	nonsymbolic	18	14	9	2	0	575
75	China	102	nonsymbolic	19	14	9	2	1	789
76	China	102	nonsymbolic	20	25	16	2	1	1252
77	China	102	nonsymbolic	21	5	4	1	1	4550
78	China	102	nonsymbolic	22	21	16	1	1	1722
79	China	102	nonsymbolic	23	27	10	4	1	709
80	China	102	nonsymbolic	24	26	15	3	1	646
81	China	102	nonsymbolic	25	22	8	4	0	742
82	China	102	nonsymbolic	26	10	7	2	1	1651
83	China	102	nonsymbolic	27	21	14	2	1	1076
84	China	102	nonsymbolic	28	11	8	1	1	1747
85	China	102	nonsymbolic	29	17	10	3	1	646
86	China	102	nonsymbolic	30	16	10	2	1	678
87	China	102	nonsymbolic	31	22	8	4	1	678
88	China	102	nonsymbolic	32	27	20	1	1	805
89	China	102	nonsymbolic	33	24	8	4	1	902
90	China	102	nonsymbolic	34	26	16	2	1	830
91	China	102	nonsymbolic	35	27	18	2	1	670
92	China	102	nonsymbolic	36	7	4	3	1	934
93	China	102	nonsymbolic	37	11	6	3	1	749
94	China	102	nonsymbolic	38	23	13	3	1	567
95	China	102	nonsymbolic	39	17	11	2	1	701
96	China	102	nonsymbolic	40	22	15	2	1	837
97	China	102	nonsymbolic	41	30	11	4	1	638
98	China	102	nonsymbolic	42	30	21	2	0	743
99	China	102	nonsymbolic	43	30	10	4	1	663
100	China	102	nonsymbolic	44	22	8	4	1	711
101	China	102	nonsymbolic	45	7	4	3	1	1092
102	China	102	nonsymbolic	46	9	5	3	1	702
103	China	102	nonsymbolic	47	27	9	4	1	934
104	China	102	nonsymbolic	48	5	4	1	0	1117
105	China	102	nonsymbolic	49	7	4	3	1	774
106	China	102	nonsymbolic	50	18	13	1	0	933
107	China	102	nonsymbolic	51	12	4	4	1	902
108	China	102	nonsymbolic	52	24	18	1	1	909
109	China	102	nonsymbolic	53	23	15	2	1	933
110	China	102	nonsymbolic	54	19	7	4	1	623
111	China	102	nonsymbolic	55	17	10	3	1	766
112	China	102	nonsymbolic	56	8	5	2	1	677
113	China	103	nonsymbolic	1	23	13	3	1	1198
114	China	103	nonsymbolic	2	24	8	4	1	996
115	China	103	nonsymbolic	3	12	7	3	1	1260
116	China	103	nonsymbolic	4	9	7	1	1	1413
117	China	103	nonsymbolic	5	28	19	2	1	734
118	China	103	nonsymbolic	6	12	4	4	1	830
119	China	103	nonsymbolic	7	21	17	1	0	1403
120	China	103	nonsymbolic	8	7	5	1	0	1611
121	China	103	nonsymbolic	9	19	15	1	1	1085
122	China	103	nonsymbolic	10	17	6	4	1	790
123	China	103	nonsymbolic	11	15	11	1	0	607
124	China	103	nonsymbolic	12	13	7	3	1	1236
125	China	103	nonsymbolic	13	5	4	1	1	1148
126	China	103	nonsymbolic	14	9	5	3	1	726
127	China	103	nonsymbolic	15	27	10	4	0	933
128	China	103	nonsymbolic	16	29	21	1	1	1283
129	China	103	nonsymbolic	17	29	15	3	1	1379
130	China	103	nonsymbolic	18	14	9	2	1	1037
131	China	103	nonsymbolic	19	14	9	2	0	1140
132	China	103	nonsymbolic	20	25	16	2	1	941
133	China	103	nonsymbolic	21	5	4	1	0	1300
134	China	103	nonsymbolic	22	21	16	1	1	981
135	China	103	nonsymbolic	23	27	10	4	1	1109
136	China	103	nonsymbolic	24	26	15	3	1	1619
137	China	103	nonsymbolic	25	22	8	4	1	1365
138	China	103	nonsymbolic	26	10	7	2	1	1100
139	China	103	nonsymbolic	27	21	14	2	1	1237
140	China	103	nonsymbolic	28	11	8	1	1	1388
141	China	103	nonsymbolic	29	17	10	3	1	1204
142	China	103	nonsymbolic	30	16	10	2	1	972
143	China	103	nonsymbolic	31	22	8	4	1	966
144	China	103	nonsymbolic	32	27	20	1	1	909
145	China	103	nonsymbolic	33	24	8	4	1	917
146	China	103	nonsymbolic	34	26	16	2	1	1818
147	China	103	nonsymbolic	35	27	18	2	1	813
148	China	103	nonsymbolic	36	7	4	3	1	1667
149	China	103	nonsymbolic	37	11	6	3	0	965
150	China	103	nonsymbolic	38	23	13	3	1	1252
151	China	103	nonsymbolic	39	17	11	2	1	1617
152	China	103	nonsymbolic	40	22	15	2	1	3610
153	China	103	nonsymbolic	41	30	11	4	1	670
154	China	103	nonsymbolic	42	30	21	2	1	648
155	China	103	nonsymbolic	43	30	10	4	0	400
156	China	103	nonsymbolic	44	22	8	4	1	854
157	China	103	nonsymbolic	45	7	4	3	1	749
158	China	103	nonsymbolic	46	9	5	3	1	1038
159	China	103	nonsymbolic	47	27	9	4	1	854
160	China	103	nonsymbolic	48	5	4	1	1	885
161	China	103	nonsymbolic	49	7	4	3	1	1475
162	China	103	nonsymbolic	50	18	13	1	1	695
163	China	103	nonsymbolic	51	12	4	4	1	925
164	China	103	nonsymbolic	52	24	18	1	1	757
165	China	103	nonsymbolic	53	23	15	2	1	1045
166	China	103	nonsymbolic	54	19	7	4	1	870
167	China	103	nonsymbolic	55	17	10	3	1	1205
168	China	103	nonsymbolic	56	8	5	2	1	1157
169	China	104	nonsymbolic	1	23	13	3	1	1155
170	China	104	nonsymbolic	2	24	8	4	0	1252
171	China	104	nonsymbolic	3	12	7	3	1	1179
172	China	104	nonsymbolic	4	9	7	1	1	1140
173	China	104	nonsymbolic	5	28	19	2	1	700
174	China	104	nonsymbolic	6	12	4	4	1	1108
175	China	104	nonsymbolic	7	21	17	1	0	1020
176	China	104	nonsymbolic	8	7	5	1	1	1299
177	China	104	nonsymbolic	9	19	15	1	0	789
178	China	104	nonsymbolic	10	17	6	4	1	2676
179	China	104	nonsymbolic	11	15	11	1	1	1507
180	China	104	nonsymbolic	12	13	7	3	1	1666
181	China	104	nonsymbolic	13	5	4	1	1	1395
182	China	104	nonsymbolic	14	9	5	3	1	1706
183	China	104	nonsymbolic	15	27	10	4	1	1045
184	China	104	nonsymbolic	16	29	21	1	1	1746
185	China	104	nonsymbolic	17	29	15	3	1	1379
186	China	104	nonsymbolic	18	14	9	2	1	909
187	China	104	nonsymbolic	19	14	9	2	1	1069
188	China	104	nonsymbolic	20	25	16	2	0	797
189	China	104	nonsymbolic	21	5	4	1	1	1300
190	China	104	nonsymbolic	22	21	16	1	1	1053
191	China	104	nonsymbolic	23	27	10	4	1	1116
192	China	104	nonsymbolic	24	26	15	3	1	1212
193	China	104	nonsymbolic	25	22	8	4	1	765
194	China	104	nonsymbolic	26	10	7	2	1	742
195	China	104	nonsymbolic	27	21	14	2	1	1140
196	China	104	nonsymbolic	28	11	8	1	0	886
197	China	104	nonsymbolic	29	17	10	3	0	176
198	China	104	nonsymbolic	30	16	10	2	1	956
199	China	104	nonsymbolic	31	22	8	4	1	766
200	China	104	nonsymbolic	32	27	20	1	1	949
201	China	104	nonsymbolic	33	24	8	4	1	893
202	China	104	nonsymbolic	34	26	16	2	1	909
203	China	104	nonsymbolic	35	27	18	2	1	1355
204	China	104	nonsymbolic	36	7	4	3	1	1316
205	China	104	nonsymbolic	37	11	6	3	1	885
206	China	104	nonsymbolic	38	23	13	3	1	1053
207	China	104	nonsymbolic	39	17	11	2	1	742
208	China	104	nonsymbolic	40	22	15	2	1	1434
209	China	104	nonsymbolic	41	30	11	4	1	1045
210	China	104	nonsymbolic	42	30	21	2	1	973
211	China	104	nonsymbolic	43	30	10	4	1	1259
212	China	104	nonsymbolic	44	22	8	4	1	1204
213	China	104	nonsymbolic	45	7	4	3	1	1420
214	China	104	nonsymbolic	46	9	5	3	1	1005
215	China	104	nonsymbolic	47	27	9	4	1	558
216	China	104	nonsymbolic	48	5	4	1	0	542
217	China	104	nonsymbolic	49	7	4	3	1	900
218	China	104	nonsymbolic	50	18	13	1	1	949
219	China	104	nonsymbolic	51	12	4	4	1	742
220	China	104	nonsymbolic	52	24	18	1	1	678
221	China	104	nonsymbolic	53	23	15	2	1	1569
222	China	104	nonsymbolic	54	19	7	4	1	846
223	China	104	nonsymbolic	55	17	10	3	1	988
224	China	104	nonsymbolic	56	8	5	2	0	176
225	China	105	nonsymbolic	1	23	13	3	1	5069
226	China	105	nonsymbolic	2	24	8	4	1	1595
227	China	105	nonsymbolic	3	12	7	3	1	1442
228	China	105	nonsymbolic	4	9	7	1	1	1627
229	China	105	nonsymbolic	5	28	19	2	1	1905
230	China	105	nonsymbolic	6	12	4	4	1	1825
231	China	105	nonsymbolic	7	21	17	1	1	7163
232	China	105	nonsymbolic	8	7	5	1	1	3044
233	China	105	nonsymbolic	9	19	15	1	1	1642
234	China	105	nonsymbolic	10	17	6	4	1	837
235	China	105	nonsymbolic	11	15	11	1	1	853
236	China	105	nonsymbolic	12	13	7	3	1	1722
237	China	105	nonsymbolic	13	5	4	1	1	1443
238	China	105	nonsymbolic	14	9	5	3	1	1603
239	China	105	nonsymbolic	15	27	10	4	1	1365
240	China	105	nonsymbolic	16	29	21	1	1	1499
241	China	105	nonsymbolic	17	29	15	3	1	1555
242	China	105	nonsymbolic	18	14	9	2	0	3761
243	China	105	nonsymbolic	19	14	9	2	1	1324
244	China	105	nonsymbolic	20	25	16	2	1	1244
245	China	105	nonsymbolic	21	5	4	1	1	1228
246	China	105	nonsymbolic	22	21	16	1	1	1323
247	China	105	nonsymbolic	23	27	10	4	1	1061
248	China	105	nonsymbolic	24	26	15	3	1	925
249	China	105	nonsymbolic	25	22	8	4	1	1013
250	China	105	nonsymbolic	26	10	7	2	1	1139
251	China	105	nonsymbolic	27	21	14	2	1	1036
252	China	105	nonsymbolic	28	11	8	1	1	1912
253	China	105	nonsymbolic	29	17	10	3	1	1013
254	China	105	nonsymbolic	30	16	10	2	1	1204
255	China	105	nonsymbolic	31	22	8	4	1	1299
256	China	105	nonsymbolic	32	27	20	1	1	1053
257	China	105	nonsymbolic	33	24	8	4	1	1682
258	China	105	nonsymbolic	34	26	16	2	1	1890
259	China	105	nonsymbolic	35	27	18	2	0	1036
260	China	105	nonsymbolic	36	7	4	3	1	1579
261	China	105	nonsymbolic	37	11	6	3	1	1141
262	China	105	nonsymbolic	38	23	13	3	1	981
263	China	105	nonsymbolic	39	17	11	2	1	1938
264	China	105	nonsymbolic	40	22	15	2	1	2645
265	China	105	nonsymbolic	41	30	11	4	1	1084
266	China	105	nonsymbolic	42	30	21	2	1	1698
267	China	105	nonsymbolic	43	30	10	4	1	1514
268	China	105	nonsymbolic	44	22	8	4	1	2105
269	China	105	nonsymbolic	45	7	4	3	1	1905
270	China	105	nonsymbolic	46	9	5	3	1	1499
271	China	105	nonsymbolic	47	27	9	4	1	925
272	China	105	nonsymbolic	48	5	4	1	1	3338
273	China	105	nonsymbolic	49	7	4	3	1	1434
274	China	105	nonsymbolic	50	18	13	1	1	1372
275	China	105	nonsymbolic	51	12	4	4	1	1554
276	China	105	nonsymbolic	52	24	18	1	1	1459
277	China	105	nonsymbolic	53	23	15	2	1	2079
278	China	105	nonsymbolic	54	19	7	4	1	1100
279	China	105	nonsymbolic	55	17	10	3	1	1387
280	China	105	nonsymbolic	56	8	5	2	1	1691
281	China	107	nonsymbolic	1	23	13	3	1	1658
282	China	107	nonsymbolic	2	24	8	4	1	1698
283	China	107	nonsymbolic	3	12	7	3	1	1618
284	China	107	nonsymbolic	4	9	7	1	1	1736
285	China	107	nonsymbolic	5	28	19	2	1	1329
286	China	107	nonsymbolic	6	12	4	4	1	1187
287	China	107	nonsymbolic	7	21	17	1	1	2017
288	China	107	nonsymbolic	8	7	5	1	0	3329
289	China	107	nonsymbolic	9	19	15	1	1	1251
290	China	107	nonsymbolic	10	17	6	4	1	981
291	China	107	nonsymbolic	11	15	11	1	1	1714
292	China	107	nonsymbolic	12	13	7	3	1	1323
293	China	107	nonsymbolic	13	5	4	1	1	1546
294	China	107	nonsymbolic	14	9	5	3	1	1738
295	China	107	nonsymbolic	15	27	10	4	1	1115
296	China	107	nonsymbolic	16	29	21	1	1	1267
297	China	107	nonsymbolic	17	29	15	3	1	1211
298	China	107	nonsymbolic	18	14	9	2	1	1306
299	China	107	nonsymbolic	19	14	9	2	1	870
300	China	107	nonsymbolic	20	25	16	2	0	805
301	China	107	nonsymbolic	21	5	4	1	1	2081
302	China	107	nonsymbolic	22	21	16	1	1	1037
303	China	107	nonsymbolic	23	27	10	4	1	1171
304	China	107	nonsymbolic	24	26	15	3	1	949
305	China	107	nonsymbolic	25	22	8	4	1	1396
306	China	107	nonsymbolic	26	10	7	2	1	782
307	China	107	nonsymbolic	27	21	14	2	1	965
308	China	107	nonsymbolic	28	11	8	1	1	1658
309	China	107	nonsymbolic	29	17	10	3	1	981
310	China	107	nonsymbolic	30	16	10	2	1	1020
311	China	107	nonsymbolic	31	22	8	4	1	670
312	China	107	nonsymbolic	32	27	20	1	1	853
313	China	107	nonsymbolic	33	24	8	4	1	788
314	China	107	nonsymbolic	34	26	16	2	1	1284
315	China	107	nonsymbolic	35	27	18	2	1	869
316	China	107	nonsymbolic	36	7	4	3	1	1331
317	China	107	nonsymbolic	37	11	6	3	1	1675
318	China	107	nonsymbolic	38	23	13	3	1	1483
319	China	107	nonsymbolic	39	17	11	2	1	1260
320	China	107	nonsymbolic	40	22	15	2	1	892
321	China	107	nonsymbolic	41	30	11	4	1	1068
322	China	107	nonsymbolic	42	30	21	2	1	1626
323	China	107	nonsymbolic	43	30	10	4	1	1443
324	China	107	nonsymbolic	44	22	8	4	1	950
325	China	107	nonsymbolic	45	7	4	3	1	1163
326	China	107	nonsymbolic	46	9	5	3	1	1379
327	China	107	nonsymbolic	47	27	9	4	1	949
328	China	107	nonsymbolic	48	5	4	1	1	1195
329	China	107	nonsymbolic	49	7	4	3	1	1395
330	China	107	nonsymbolic	50	18	13	1	1	1077
331	China	107	nonsymbolic	51	12	4	4	1	1443
332	China	107	nonsymbolic	52	24	18	1	1	1045
333	China	107	nonsymbolic	53	23	15	2	1	892
334	China	107	nonsymbolic	54	19	7	4	1	941
335	China	107	nonsymbolic	55	17	10	3	1	1522
336	China	107	nonsymbolic	56	8	5	2	0	995
337	China	108	nonsymbolic	1	23	13	3	1	4225
338	China	108	nonsymbolic	2	24	8	4	1	3515
339	China	108	nonsymbolic	3	12	7	3	0	3548
340	China	108	nonsymbolic	4	9	7	1	0	4718
341	China	108	nonsymbolic	5	28	19	2	1	3124
342	China	108	nonsymbolic	6	12	4	4	1	3093
343	China	108	nonsymbolic	7	21	17	1	1	2886
344	China	108	nonsymbolic	8	7	5	1	1	2869
345	China	108	nonsymbolic	9	19	15	1	0	2279
346	China	108	nonsymbolic	10	17	6	4	1	1586
347	China	108	nonsymbolic	11	15	11	1	1	1819
348	China	108	nonsymbolic	12	13	7	3	1	2186
349	China	108	nonsymbolic	13	5	4	1	1	1826
350	China	108	nonsymbolic	14	9	5	3	1	3738
351	China	108	nonsymbolic	15	27	10	4	1	1475
352	China	108	nonsymbolic	16	29	21	1	1	2287
353	China	108	nonsymbolic	17	29	15	3	1	1380
354	China	108	nonsymbolic	18	14	9	2	1	2494
355	China	108	nonsymbolic	19	14	9	2	1	1548
356	China	108	nonsymbolic	20	25	16	2	1	2328
357	China	108	nonsymbolic	21	5	4	1	1	3803
358	China	108	nonsymbolic	22	21	16	1	1	1586
359	China	108	nonsymbolic	23	27	10	4	1	1020
360	China	108	nonsymbolic	24	26	15	3	1	3268
361	China	108	nonsymbolic	25	22	8	4	1	5053
362	China	108	nonsymbolic	26	10	7	2	1	3252
363	China	108	nonsymbolic	27	21	14	2	1	1698
364	China	108	nonsymbolic	28	11	8	1	1	1651
365	China	108	nonsymbolic	29	17	10	3	1	1428
366	China	108	nonsymbolic	30	16	10	2	1	1635
367	China	108	nonsymbolic	31	22	8	4	1	1619
368	China	108	nonsymbolic	32	27	20	1	1	1227
369	China	108	nonsymbolic	33	24	8	4	1	1706
370	China	108	nonsymbolic	34	26	16	2	1	1197
371	China	108	nonsymbolic	35	27	18	2	0	2050
372	China	108	nonsymbolic	36	7	4	3	1	1835
373	China	108	nonsymbolic	37	11	6	3	1	2081
374	China	108	nonsymbolic	38	23	13	3	1	1133
375	China	108	nonsymbolic	39	17	11	2	1	1777
376	China	108	nonsymbolic	40	22	15	2	0	1253
377	China	108	nonsymbolic	41	30	11	4	1	1045
378	China	108	nonsymbolic	42	30	21	2	1	1029
379	China	108	nonsymbolic	43	30	10	4	1	1205
380	China	108	nonsymbolic	44	22	8	4	1	1204
381	China	108	nonsymbolic	45	7	4	3	1	1770
382	China	108	nonsymbolic	46	9	5	3	1	1237
383	China	108	nonsymbolic	47	27	9	4	1	893
384	China	108	nonsymbolic	48	5	4	1	1	2551
385	China	108	nonsymbolic	49	7	4	3	1	1323
386	China	108	nonsymbolic	50	18	13	1	1	823
387	China	108	nonsymbolic	51	12	4	4	1	5133
388	China	108	nonsymbolic	52	24	18	1	0	1133
389	China	108	nonsymbolic	53	23	15	2	1	901
390	China	108	nonsymbolic	54	19	7	4	1	950
391	China	108	nonsymbolic	55	17	10	3	1	1659
392	China	108	nonsymbolic	56	8	5	2	1	934
393	China	109	nonsymbolic	1	23	13	3	1	3085
394	China	109	nonsymbolic	2	24	8	4	1	2796
395	China	109	nonsymbolic	3	12	7	3	1	2771
396	China	109	nonsymbolic	4	9	7	1	1	3546
397	China	109	nonsymbolic	5	28	19	2	1	2788
398	China	109	nonsymbolic	6	12	4	4	1	3027
399	China	109	nonsymbolic	7	21	17	1	1	2398
400	China	109	nonsymbolic	8	7	5	1	1	2693
401	China	109	nonsymbolic	9	19	15	1	1	2613
402	China	109	nonsymbolic	10	17	6	4	1	1013
403	China	109	nonsymbolic	11	15	11	1	1	599
404	China	109	nonsymbolic	12	13	7	3	1	591
405	China	109	nonsymbolic	13	5	4	1	1	631
406	China	109	nonsymbolic	14	9	5	3	1	616
407	China	109	nonsymbolic	15	27	10	4	1	576
408	China	109	nonsymbolic	16	29	21	1	0	734
409	China	109	nonsymbolic	17	29	15	3	1	734
410	China	109	nonsymbolic	18	14	9	2	1	1323
411	China	109	nonsymbolic	19	14	9	2	1	1012
412	China	109	nonsymbolic	20	25	16	2	1	989
413	China	109	nonsymbolic	21	5	4	1	1	1013
414	China	109	nonsymbolic	22	21	16	1	1	861
415	China	109	nonsymbolic	23	27	10	4	1	1316
416	China	109	nonsymbolic	24	26	15	3	1	893
417	China	109	nonsymbolic	25	22	8	4	1	766
418	China	109	nonsymbolic	26	10	7	2	0	591
419	China	109	nonsymbolic	27	21	14	2	1	1244
420	China	109	nonsymbolic	28	11	8	1	1	2095
421	China	109	nonsymbolic	29	17	10	3	1	1531
422	China	109	nonsymbolic	30	16	10	2	1	1148
423	China	109	nonsymbolic	31	22	8	4	1	861
424	China	109	nonsymbolic	32	27	20	1	1	789
425	China	109	nonsymbolic	33	24	8	4	1	1171
426	China	109	nonsymbolic	34	26	16	2	1	869
427	China	109	nonsymbolic	35	27	18	2	1	837
428	China	109	nonsymbolic	36	7	4	3	1	1069
429	China	109	nonsymbolic	37	11	6	3	1	814
430	China	109	nonsymbolic	38	23	13	3	1	757
431	China	109	nonsymbolic	39	17	11	2	1	782
432	China	109	nonsymbolic	40	22	15	2	0	727
433	China	109	nonsymbolic	41	30	11	4	1	495
434	China	109	nonsymbolic	42	30	21	2	1	662
435	China	109	nonsymbolic	43	30	10	4	1	805
436	China	109	nonsymbolic	44	22	8	4	1	654
437	China	109	nonsymbolic	45	7	4	3	0	638
438	China	109	nonsymbolic	46	9	5	3	1	782
439	China	109	nonsymbolic	47	27	9	4	1	2382
440	China	109	nonsymbolic	48	5	4	1	0	1220
441	China	109	nonsymbolic	49	7	4	3	1	2470
442	China	109	nonsymbolic	50	18	13	1	1	901
443	China	109	nonsymbolic	51	12	4	4	1	471
444	China	109	nonsymbolic	52	24	18	1	1	909
445	China	109	nonsymbolic	53	23	15	2	0	479
446	China	109	nonsymbolic	54	19	7	4	1	751
447	China	109	nonsymbolic	55	17	10	3	1	798
448	China	109	nonsymbolic	56	8	5	2	0	1102
449	China	110	nonsymbolic	1	23	13	3	0	616
450	China	110	nonsymbolic	2	24	8	4	1	563
451	China	110	nonsymbolic	3	12	7	3	1	415
452	China	110	nonsymbolic	4	9	7	1	1	1712
453	China	110	nonsymbolic	5	28	19	2	1	1392
454	China	110	nonsymbolic	6	12	4	4	1	1079
455	China	110	nonsymbolic	7	21	17	1	1	1895
456	China	110	nonsymbolic	8	7	5	1	1	2012
457	China	110	nonsymbolic	9	19	15	1	1	2912
458	China	110	nonsymbolic	10	17	6	4	1	999
459	China	110	nonsymbolic	11	15	11	1	1	1442
460	China	110	nonsymbolic	12	13	7	3	1	1143
461	China	110	nonsymbolic	13	5	4	1	1	2448
462	China	110	nonsymbolic	14	9	5	3	1	1117
463	China	110	nonsymbolic	15	27	10	4	1	989
464	China	110	nonsymbolic	16	29	21	1	1	1082
465	China	110	nonsymbolic	17	29	15	3	1	1194
466	China	110	nonsymbolic	18	14	9	2	1	1114
467	China	110	nonsymbolic	19	14	9	2	1	1083
468	China	110	nonsymbolic	20	25	16	2	1	1152
469	China	110	nonsymbolic	21	5	4	1	1	1677
470	China	110	nonsymbolic	22	21	16	1	1	903
471	China	110	nonsymbolic	23	27	10	4	1	1255
472	China	110	nonsymbolic	24	26	15	3	1	1195
473	China	110	nonsymbolic	25	22	8	4	1	906
474	China	110	nonsymbolic	26	10	7	2	0	990
475	China	110	nonsymbolic	27	21	14	2	1	846
476	China	110	nonsymbolic	28	11	8	1	1	1933
477	China	110	nonsymbolic	29	17	10	3	1	1073
478	China	110	nonsymbolic	30	16	10	2	1	1439
479	China	110	nonsymbolic	31	22	8	4	1	1081
480	China	110	nonsymbolic	32	27	20	1	1	1049
481	China	110	nonsymbolic	33	24	8	4	1	1304
482	China	110	nonsymbolic	34	26	16	2	1	1006
483	China	110	nonsymbolic	35	27	18	2	1	862
484	China	110	nonsymbolic	36	7	4	3	1	1020
485	China	110	nonsymbolic	37	11	6	3	1	980
486	China	110	nonsymbolic	38	23	13	3	1	1097
487	China	110	nonsymbolic	39	17	11	2	1	984
488	China	110	nonsymbolic	40	22	15	2	1	1406
489	China	110	nonsymbolic	41	30	11	4	1	839
490	China	110	nonsymbolic	42	30	21	2	0	1067
491	China	110	nonsymbolic	43	30	10	4	1	1968
492	China	110	nonsymbolic	44	22	8	4	1	1001
493	China	110	nonsymbolic	45	7	4	3	1	1210
494	China	110	nonsymbolic	46	9	5	3	1	865
495	China	110	nonsymbolic	47	27	9	4	1	876
496	China	110	nonsymbolic	48	5	4	1	1	817
497	China	110	nonsymbolic	49	7	4	3	1	1271
498	China	110	nonsymbolic	50	18	13	1	1	998
499	China	110	nonsymbolic	51	12	4	4	1	1213
500	China	110	nonsymbolic	52	24	18	1	1	1539
501	China	110	nonsymbolic	53	23	15	2	1	1054
502	China	110	nonsymbolic	54	19	7	4	1	1169
503	China	110	nonsymbolic	55	17	10	3	1	2301
504	China	110	nonsymbolic	56	8	5	2	1	1918
505	China	111	nonsymbolic	1	23	13	3	1	3404
506	China	111	nonsymbolic	2	24	8	4	1	3030
507	China	111	nonsymbolic	3	12	7	3	1	2808
508	China	111	nonsymbolic	4	9	7	1	1	3323
509	China	111	nonsymbolic	5	28	19	2	1	3209
510	China	111	nonsymbolic	6	12	4	4	1	3473
511	China	111	nonsymbolic	7	21	17	1	1	1931
512	China	111	nonsymbolic	8	7	5	1	1	2945
513	China	111	nonsymbolic	9	19	15	1	0	3691
514	China	111	nonsymbolic	10	17	6	4	0	4007
515	China	111	nonsymbolic	11	15	11	1	0	3676
516	China	111	nonsymbolic	12	13	7	3	1	3206
517	China	111	nonsymbolic	13	5	4	1	0	3638
518	China	111	nonsymbolic	14	9	5	3	1	3223
519	China	111	nonsymbolic	15	27	10	4	1	2965
520	China	111	nonsymbolic	16	29	21	1	1	2816
521	China	111	nonsymbolic	17	29	15	3	1	3289
522	China	111	nonsymbolic	18	14	9	2	1	1926
523	China	111	nonsymbolic	19	14	9	2	1	1771
524	China	111	nonsymbolic	20	25	16	2	1	1844
525	China	111	nonsymbolic	21	5	4	1	1	3798
526	China	111	nonsymbolic	22	21	16	1	1	1613
527	China	111	nonsymbolic	23	27	10	4	1	1451
528	China	111	nonsymbolic	24	26	15	3	0	1142
529	China	111	nonsymbolic	25	22	8	4	1	1609
530	China	111	nonsymbolic	26	10	7	2	0	333
531	China	111	nonsymbolic	27	21	14	2	1	1170
532	China	111	nonsymbolic	28	11	8	1	1	2592
533	China	111	nonsymbolic	29	17	10	3	1	2118
534	China	111	nonsymbolic	30	16	10	2	1	1900
535	China	111	nonsymbolic	31	22	8	4	1	2139
536	China	111	nonsymbolic	32	27	20	1	1	1403
537	China	111	nonsymbolic	33	24	8	4	1	1687
538	China	111	nonsymbolic	34	26	16	2	1	1588
539	China	111	nonsymbolic	35	27	18	2	1	1557
540	China	111	nonsymbolic	36	7	4	3	1	1419
541	China	111	nonsymbolic	37	11	6	3	0	1347
542	China	111	nonsymbolic	38	23	13	3	1	1277
543	China	111	nonsymbolic	39	17	11	2	1	956
544	China	111	nonsymbolic	40	22	15	2	0	1759
545	China	111	nonsymbolic	41	30	11	4	1	1688
546	China	111	nonsymbolic	42	30	21	2	0	1249
547	China	111	nonsymbolic	43	30	10	4	1	1280
548	China	111	nonsymbolic	44	22	8	4	0	1353
549	China	111	nonsymbolic	45	7	4	3	0	1059
550	China	111	nonsymbolic	46	9	5	3	0	796
551	China	111	nonsymbolic	47	27	9	4	0	820
552	China	111	nonsymbolic	48	5	4	1	0	1118
553	China	111	nonsymbolic	49	7	4	3	1	951
554	China	111	nonsymbolic	50	18	13	1	1	1108
555	China	111	nonsymbolic	51	12	4	4	1	1555
556	China	111	nonsymbolic	52	24	18	1	1	1733
557	China	111	nonsymbolic	53	23	15	2	0	1294
558	China	111	nonsymbolic	54	19	7	4	1	1453
559	China	111	nonsymbolic	55	17	10	3	0	1612
560	China	111	nonsymbolic	56	8	5	2	1	1139
561	China	112	nonsymbolic	1	23	13	3	1	2926
562	China	112	nonsymbolic	2	24	8	4	1	2834
563	China	112	nonsymbolic	3	12	7	3	1	2336
564	China	112	nonsymbolic	4	9	7	1	1	2928
565	China	112	nonsymbolic	5	28	19	2	1	1940
566	China	112	nonsymbolic	6	12	4	4	1	1016
567	China	112	nonsymbolic	7	21	17	1	1	1008
568	China	112	nonsymbolic	8	7	5	1	0	642
569	China	112	nonsymbolic	9	19	15	1	1	758
570	China	112	nonsymbolic	10	17	6	4	0	763
571	China	112	nonsymbolic	11	15	11	1	1	2271
572	China	112	nonsymbolic	12	13	7	3	1	557
573	China	112	nonsymbolic	13	5	4	1	1	603
574	China	112	nonsymbolic	14	9	5	3	1	726
575	China	112	nonsymbolic	15	27	10	4	0	460
576	China	112	nonsymbolic	16	29	21	1	1	1280
577	China	112	nonsymbolic	17	29	15	3	1	476
578	China	112	nonsymbolic	18	14	9	2	0	746
579	China	112	nonsymbolic	19	14	9	2	1	908
580	China	112	nonsymbolic	20	25	16	2	1	947
581	China	112	nonsymbolic	21	5	4	1	1	1563
582	China	112	nonsymbolic	22	21	16	1	1	1031
583	China	112	nonsymbolic	23	27	10	4	1	930
584	China	112	nonsymbolic	24	26	15	3	1	832
585	China	112	nonsymbolic	25	22	8	4	1	1201
586	China	112	nonsymbolic	26	10	7	2	1	961
587	China	112	nonsymbolic	27	21	14	2	1	987
588	China	112	nonsymbolic	28	11	8	1	1	849
589	China	112	nonsymbolic	29	17	10	3	1	853
590	China	112	nonsymbolic	30	16	10	2	1	1437
591	China	112	nonsymbolic	31	22	8	4	1	773
592	China	112	nonsymbolic	32	27	20	1	1	887
593	China	112	nonsymbolic	33	24	8	4	1	765
594	China	112	nonsymbolic	34	26	16	2	0	397
595	China	112	nonsymbolic	35	27	18	2	1	804
596	China	112	nonsymbolic	36	7	4	3	1	1512
597	China	112	nonsymbolic	37	11	6	3	1	940
598	China	112	nonsymbolic	38	23	13	3	1	1462
599	China	112	nonsymbolic	39	17	11	2	0	413
600	China	112	nonsymbolic	40	22	15	2	0	287
601	China	112	nonsymbolic	41	30	11	4	0	342
602	China	112	nonsymbolic	42	30	21	2	1	461
603	China	112	nonsymbolic	43	30	10	4	1	202
604	China	112	nonsymbolic	44	22	8	4	1	530
605	China	112	nonsymbolic	45	7	4	3	0	334
606	China	112	nonsymbolic	46	9	5	3	1	263
607	China	112	nonsymbolic	47	27	9	4	0	334
608	China	112	nonsymbolic	48	5	4	1	1	676
609	China	112	nonsymbolic	49	7	4	3	0	1093
610	China	112	nonsymbolic	50	18	13	1	1	1518
611	China	112	nonsymbolic	51	12	4	4	1	758
612	China	112	nonsymbolic	52	24	18	1	1	1119
613	China	112	nonsymbolic	53	23	15	2	1	898
614	China	112	nonsymbolic	54	19	7	4	1	886
615	China	112	nonsymbolic	55	17	10	3	1	944
616	China	112	nonsymbolic	56	8	5	2	1	596
617	China	113	nonsymbolic	1	23	13	3	1	1868
618	China	113	nonsymbolic	2	24	8	4	1	1471
619	China	113	nonsymbolic	3	12	7	3	1	1804
620	China	113	nonsymbolic	4	9	7	1	1	1890
621	China	113	nonsymbolic	5	28	19	2	1	1395
622	China	113	nonsymbolic	6	12	4	4	1	1784
623	China	113	nonsymbolic	7	21	17	1	1	1665
624	China	113	nonsymbolic	8	7	5	1	1	1566
625	China	113	nonsymbolic	9	19	15	1	1	1939
626	China	113	nonsymbolic	10	17	6	4	1	1452
627	China	113	nonsymbolic	11	15	11	1	1	1664
628	China	113	nonsymbolic	12	13	7	3	1	1474
629	China	113	nonsymbolic	13	5	4	1	1	11507
630	China	113	nonsymbolic	14	9	5	3	1	1319
631	China	113	nonsymbolic	15	27	10	4	1	1216
632	China	113	nonsymbolic	16	29	21	1	1	1668
633	China	113	nonsymbolic	17	29	15	3	1	1465
634	China	113	nonsymbolic	18	14	9	2	1	1447
635	China	113	nonsymbolic	19	14	9	2	1	1821
636	China	113	nonsymbolic	20	25	16	2	1	1170
637	China	113	nonsymbolic	21	5	4	1	1	1491
638	China	113	nonsymbolic	22	21	16	1	1	1361
639	China	113	nonsymbolic	23	27	10	4	1	1281
640	China	113	nonsymbolic	24	26	15	3	1	1238
641	China	113	nonsymbolic	25	22	8	4	1	1202
642	China	113	nonsymbolic	26	10	7	2	0	1638
643	China	113	nonsymbolic	27	21	14	2	1	1529
644	China	113	nonsymbolic	28	11	8	1	1	1602
645	China	113	nonsymbolic	29	17	10	3	1	1279
646	China	113	nonsymbolic	30	16	10	2	1	1246
647	China	113	nonsymbolic	31	22	8	4	1	1279
648	China	113	nonsymbolic	32	27	20	1	1	1254
649	China	113	nonsymbolic	33	24	8	4	1	1151
650	China	113	nonsymbolic	34	26	16	2	1	1190
651	China	113	nonsymbolic	35	27	18	2	1	1388
652	China	113	nonsymbolic	36	7	4	3	1	1681
653	China	113	nonsymbolic	37	11	6	3	1	1643
654	China	113	nonsymbolic	38	23	13	3	1	1166
655	China	113	nonsymbolic	39	17	11	2	1	1808
656	China	113	nonsymbolic	40	22	15	2	1	2409
657	China	113	nonsymbolic	41	30	11	4	1	1353
658	China	113	nonsymbolic	42	30	21	2	1	1295
659	China	113	nonsymbolic	43	30	10	4	1	1204
660	China	113	nonsymbolic	44	22	8	4	1	1542
661	China	113	nonsymbolic	45	7	4	3	1	1993
662	China	113	nonsymbolic	46	9	5	3	1	1337
663	China	113	nonsymbolic	47	27	9	4	1	1221
664	China	113	nonsymbolic	48	5	4	1	1	4061
665	China	113	nonsymbolic	49	7	4	3	1	1810
666	China	113	nonsymbolic	50	18	13	1	1	1165
667	China	113	nonsymbolic	51	12	4	4	1	1251
668	China	113	nonsymbolic	52	24	18	1	1	2237
669	China	113	nonsymbolic	53	23	15	2	1	1549
670	China	113	nonsymbolic	54	19	7	4	1	1178
671	China	113	nonsymbolic	55	17	10	3	1	1885
672	China	113	nonsymbolic	56	8	5	2	1	1724
673	China	114	nonsymbolic	1	23	13	3	1	5065
674	China	114	nonsymbolic	2	24	8	4	1	1880
675	China	114	nonsymbolic	3	12	7	3	1	2274
676	China	114	nonsymbolic	4	9	7	1	1	1881
677	China	114	nonsymbolic	5	28	19	2	1	9161
678	China	114	nonsymbolic	6	12	4	4	1	2185
679	China	114	nonsymbolic	7	21	17	1	1	3491
680	China	114	nonsymbolic	8	7	5	1	1	1918
681	China	114	nonsymbolic	9	19	15	1	1	2284
682	China	114	nonsymbolic	10	17	6	4	1	1675
683	China	114	nonsymbolic	11	15	11	1	1	2026
684	China	114	nonsymbolic	12	13	7	3	1	2249
685	China	114	nonsymbolic	13	5	4	1	1	9192
686	China	114	nonsymbolic	14	9	5	3	1	1843
687	China	114	nonsymbolic	15	27	10	4	1	1813
688	China	114	nonsymbolic	16	29	21	1	1	1789
689	China	114	nonsymbolic	17	29	15	3	1	2026
690	China	114	nonsymbolic	18	14	9	2	1	2025
691	China	114	nonsymbolic	19	14	9	2	1	2241
692	China	114	nonsymbolic	20	25	16	2	1	1552
693	China	114	nonsymbolic	21	5	4	1	1	1710
694	China	114	nonsymbolic	22	21	16	1	1	1955
695	China	114	nonsymbolic	23	27	10	4	1	1923
696	China	114	nonsymbolic	24	26	15	3	1	1724
697	China	114	nonsymbolic	25	22	8	4	1	1604
698	China	114	nonsymbolic	26	10	7	2	1	1631
699	China	114	nonsymbolic	27	21	14	2	1	1557
700	China	114	nonsymbolic	28	11	8	1	1	2473
701	China	114	nonsymbolic	29	17	10	3	1	2146
702	China	114	nonsymbolic	30	16	10	2	1	1525
703	China	114	nonsymbolic	31	22	8	4	1	1459
704	China	114	nonsymbolic	32	27	20	1	1	1780
705	China	114	nonsymbolic	33	24	8	4	1	2090
706	China	114	nonsymbolic	34	26	16	2	1	1500
707	China	114	nonsymbolic	35	27	18	2	1	1970
708	China	114	nonsymbolic	36	7	4	3	1	2615
709	China	114	nonsymbolic	37	11	6	3	1	2368
710	China	114	nonsymbolic	38	23	13	3	1	1369
711	China	114	nonsymbolic	39	17	11	2	1	1565
712	China	114	nonsymbolic	40	22	15	2	1	1540
713	China	114	nonsymbolic	41	30	11	4	1	1508
714	China	114	nonsymbolic	42	30	21	2	1	2027
715	China	114	nonsymbolic	43	30	10	4	1	1893
716	China	114	nonsymbolic	44	22	8	4	1	2123
717	China	114	nonsymbolic	45	7	4	3	1	2074
718	China	114	nonsymbolic	46	9	5	3	1	1517
719	China	114	nonsymbolic	47	27	9	4	1	1647
720	China	114	nonsymbolic	48	5	4	1	0	1463
721	China	114	nonsymbolic	49	7	4	3	1	2094
722	China	114	nonsymbolic	50	18	13	1	1	1995
723	China	114	nonsymbolic	51	12	4	4	1	1718
724	China	114	nonsymbolic	52	24	18	1	1	1987
725	China	114	nonsymbolic	53	23	15	2	1	1067
726	China	114	nonsymbolic	54	19	7	4	1	1528
727	China	114	nonsymbolic	55	17	10	3	1	1786
728	China	114	nonsymbolic	56	8	5	2	1	2359
729	China	115	nonsymbolic	1	23	13	3	0	5645
730	China	115	nonsymbolic	2	24	8	4	1	9381
731	China	115	nonsymbolic	3	12	7	3	1	11083
732	China	115	nonsymbolic	4	9	7	1	1	4246
733	China	115	nonsymbolic	5	28	19	2	1	2536
734	China	115	nonsymbolic	6	12	4	4	1	2731
735	China	115	nonsymbolic	7	21	17	1	1	2847
736	China	115	nonsymbolic	8	7	5	1	0	3515
737	China	115	nonsymbolic	9	19	15	1	1	2128
738	China	115	nonsymbolic	10	17	6	4	1	2008
739	China	115	nonsymbolic	11	15	11	1	1	2540
740	China	115	nonsymbolic	12	13	7	3	1	3001
741	China	115	nonsymbolic	13	5	4	1	1	2769
742	China	115	nonsymbolic	14	9	5	3	1	2824
743	China	115	nonsymbolic	15	27	10	4	1	1662
744	China	115	nonsymbolic	16	29	21	1	1	2081
745	China	115	nonsymbolic	17	29	15	3	1	2113
746	China	115	nonsymbolic	18	14	9	2	1	2636
747	China	115	nonsymbolic	19	14	9	2	1	3702
748	China	115	nonsymbolic	20	25	16	2	1	1430
749	China	115	nonsymbolic	21	5	4	1	1	1824
750	China	115	nonsymbolic	22	21	16	1	1	1412
751	China	115	nonsymbolic	23	27	10	4	1	2112
752	China	115	nonsymbolic	24	26	15	3	1	2829
753	China	115	nonsymbolic	25	22	8	4	1	1369
754	China	115	nonsymbolic	26	10	7	2	1	1467
755	China	115	nonsymbolic	27	21	14	2	1	1406
756	China	115	nonsymbolic	28	11	8	1	1	2953
757	China	115	nonsymbolic	29	17	10	3	1	1687
758	China	115	nonsymbolic	30	16	10	2	1	1658
759	China	115	nonsymbolic	31	22	8	4	1	1485
760	China	115	nonsymbolic	32	27	20	1	1	1410
761	China	115	nonsymbolic	33	24	8	4	1	1770
762	China	115	nonsymbolic	34	26	16	2	1	1764
763	China	115	nonsymbolic	35	27	18	2	1	1283
764	China	115	nonsymbolic	36	7	4	3	1	2028
765	China	115	nonsymbolic	37	11	6	3	1	1551
766	China	115	nonsymbolic	38	23	13	3	1	2155
767	China	115	nonsymbolic	39	17	11	2	1	1586
768	China	115	nonsymbolic	40	22	15	2	1	897
769	China	115	nonsymbolic	41	30	11	4	1	1176
770	China	115	nonsymbolic	42	30	21	2	0	1078
771	China	115	nonsymbolic	43	30	10	4	1	1244
772	China	115	nonsymbolic	44	22	8	4	1	1216
773	China	115	nonsymbolic	45	7	4	3	1	1951
774	China	115	nonsymbolic	46	9	5	3	1	1479
775	China	115	nonsymbolic	47	27	9	4	1	1804
776	China	115	nonsymbolic	48	5	4	1	1	1628
777	China	115	nonsymbolic	49	7	4	3	1	1957
778	China	115	nonsymbolic	50	18	13	1	0	2734
779	China	115	nonsymbolic	51	12	4	4	1	1752
780	China	115	nonsymbolic	52	24	18	1	1	1594
781	China	115	nonsymbolic	53	23	15	2	1	1611
782	China	115	nonsymbolic	54	19	7	4	1	1786
783	China	115	nonsymbolic	55	17	10	3	1	1515
784	China	115	nonsymbolic	56	8	5	2	1	3662
785	China	116	nonsymbolic	1	23	13	3	1	2855
786	China	116	nonsymbolic	2	24	8	4	1	2744
787	China	116	nonsymbolic	3	12	7	3	1	2542
788	China	116	nonsymbolic	4	9	7	1	1	2435
789	China	116	nonsymbolic	5	28	19	2	1	2231
790	China	116	nonsymbolic	6	12	4	4	1	2889
791	China	116	nonsymbolic	7	21	17	1	1	2121
792	China	116	nonsymbolic	8	7	5	1	1	2938
793	China	116	nonsymbolic	9	19	15	1	1	2392
794	China	116	nonsymbolic	10	17	6	4	1	1216
795	China	116	nonsymbolic	11	15	11	1	1	1067
796	China	116	nonsymbolic	12	13	7	3	1	1378
797	China	116	nonsymbolic	13	5	4	1	0	15854
798	China	116	nonsymbolic	14	9	5	3	1	2603
799	China	116	nonsymbolic	15	27	10	4	1	1175
800	China	116	nonsymbolic	16	29	21	1	1	1362
801	China	116	nonsymbolic	17	29	15	3	0	1811
802	China	116	nonsymbolic	18	14	9	2	0	744
803	China	116	nonsymbolic	19	14	9	2	0	1213
804	China	116	nonsymbolic	20	25	16	2	1	1254
805	China	116	nonsymbolic	21	5	4	1	0	4648
806	China	116	nonsymbolic	22	21	16	1	1	1208
807	China	116	nonsymbolic	23	27	10	4	1	1020
808	China	116	nonsymbolic	24	26	15	3	1	1787
809	China	116	nonsymbolic	25	22	8	4	1	1483
810	China	116	nonsymbolic	26	10	7	2	0	2101
811	China	116	nonsymbolic	27	21	14	2	0	1841
812	China	116	nonsymbolic	28	11	8	1	0	586
813	China	116	nonsymbolic	29	17	10	3	1	1766
814	China	116	nonsymbolic	30	16	10	2	1	1174
815	China	116	nonsymbolic	31	22	8	4	1	1825
816	China	116	nonsymbolic	32	27	20	1	1	2047
817	China	116	nonsymbolic	33	24	8	4	1	1260
818	China	116	nonsymbolic	34	26	16	2	1	2383
819	China	116	nonsymbolic	35	27	18	2	0	1215
820	China	116	nonsymbolic	36	7	4	3	1	1794
821	China	116	nonsymbolic	37	11	6	3	1	1386
822	China	116	nonsymbolic	38	23	13	3	1	1770
823	China	116	nonsymbolic	39	17	11	2	1	2039
824	China	116	nonsymbolic	40	22	15	2	0	1181
825	China	116	nonsymbolic	41	30	11	4	1	735
826	China	116	nonsymbolic	42	30	21	2	1	847
827	China	116	nonsymbolic	43	30	10	4	1	1117
828	China	116	nonsymbolic	44	22	8	4	1	1335
829	China	116	nonsymbolic	45	7	4	3	1	1585
830	China	116	nonsymbolic	46	9	5	3	1	2159
831	China	116	nonsymbolic	47	27	9	4	1	2587
832	China	116	nonsymbolic	48	5	4	1	1	3291
833	China	116	nonsymbolic	49	7	4	3	1	1679
834	China	116	nonsymbolic	50	18	13	1	1	2151
835	China	116	nonsymbolic	51	12	4	4	1	1385
836	China	116	nonsymbolic	52	24	18	1	1	2507
837	China	116	nonsymbolic	53	23	15	2	0	1649
838	China	116	nonsymbolic	54	19	7	4	0	6111
839	China	116	nonsymbolic	55	17	10	3	1	1176
840	China	116	nonsymbolic	56	8	5	2	1	729
841	China	117	nonsymbolic	1	23	13	3	1	2091
842	China	117	nonsymbolic	2	24	8	4	1	1919
843	China	117	nonsymbolic	3	12	7	3	1	2043
844	China	117	nonsymbolic	4	9	7	1	0	1185
845	China	117	nonsymbolic	5	28	19	2	1	3672
846	China	117	nonsymbolic	6	12	4	4	1	2794
847	China	117	nonsymbolic	7	21	17	1	0	9995
848	China	117	nonsymbolic	8	7	5	1	1	3024
849	China	117	nonsymbolic	9	19	15	1	1	2802
850	China	117	nonsymbolic	10	17	6	4	0	11302
851	China	117	nonsymbolic	11	15	11	1	1	3680
852	China	117	nonsymbolic	12	13	7	3	1	1532
853	China	117	nonsymbolic	13	5	4	1	1	3084
854	China	117	nonsymbolic	14	9	5	3	1	1578
855	China	117	nonsymbolic	15	27	10	4	0	3729
856	China	117	nonsymbolic	16	29	21	1	1	3358
857	China	117	nonsymbolic	17	29	15	3	0	3486
858	China	117	nonsymbolic	18	14	9	2	0	4203
859	China	117	nonsymbolic	19	14	9	2	1	3287
860	China	117	nonsymbolic	20	25	16	2	1	1925
861	China	117	nonsymbolic	21	5	4	1	1	2573
862	China	117	nonsymbolic	22	21	16	1	1	1573
863	China	117	nonsymbolic	23	27	10	4	1	1455
864	China	117	nonsymbolic	24	26	15	3	1	2359
865	China	117	nonsymbolic	25	22	8	4	1	2339
866	China	117	nonsymbolic	26	10	7	2	1	4199
867	China	117	nonsymbolic	27	21	14	2	1	2136
868	China	117	nonsymbolic	28	11	8	1	1	1994
869	China	117	nonsymbolic	29	17	10	3	1	2816
870	China	117	nonsymbolic	30	16	10	2	1	1706
871	China	117	nonsymbolic	31	22	8	4	1	1123
872	China	117	nonsymbolic	32	27	20	1	1	1569
873	China	117	nonsymbolic	33	24	8	4	1	947
874	China	117	nonsymbolic	34	26	16	2	0	565
875	China	117	nonsymbolic	35	27	18	2	0	1188
876	China	117	nonsymbolic	36	7	4	3	0	1654
877	China	117	nonsymbolic	37	11	6	3	0	1221
878	China	117	nonsymbolic	38	23	13	3	1	2075
879	China	117	nonsymbolic	39	17	11	2	0	1017
880	China	117	nonsymbolic	40	22	15	2	1	1934
881	China	117	nonsymbolic	41	30	11	4	0	8416
882	China	117	nonsymbolic	42	30	21	2	1	1637
883	China	117	nonsymbolic	43	30	10	4	1	1793
884	China	117	nonsymbolic	44	22	8	4	1	2161
885	China	117	nonsymbolic	45	7	4	3	1	2551
886	China	117	nonsymbolic	46	9	5	3	1	1998
887	China	117	nonsymbolic	47	27	9	4	1	2171
888	China	117	nonsymbolic	48	5	4	1	1	1545
889	China	117	nonsymbolic	49	7	4	3	1	2154
890	China	117	nonsymbolic	50	18	13	1	1	1272
891	China	117	nonsymbolic	51	12	4	4	1	1313
892	China	117	nonsymbolic	52	24	18	1	1	1473
893	China	117	nonsymbolic	53	23	15	2	1	1089
894	China	117	nonsymbolic	54	19	7	4	1	1700
895	China	117	nonsymbolic	55	17	10	3	1	1662
896	China	117	nonsymbolic	56	8	5	2	1	2308
897	China	118	nonsymbolic	1	23	13	3	1	962
898	China	118	nonsymbolic	2	24	8	4	1	1517
899	China	118	nonsymbolic	3	12	7	3	1	1394
900	China	118	nonsymbolic	4	9	7	1	1	1370
901	China	118	nonsymbolic	5	28	19	2	1	1930
902	China	118	nonsymbolic	6	12	4	4	1	1662
903	China	118	nonsymbolic	7	21	17	1	1	2940
904	China	118	nonsymbolic	8	7	5	1	1	3682
905	China	118	nonsymbolic	9	19	15	1	1	2215
906	China	118	nonsymbolic	10	17	6	4	1	2415
907	China	118	nonsymbolic	11	15	11	1	1	1688
908	China	118	nonsymbolic	12	13	7	3	1	1168
909	China	118	nonsymbolic	13	5	4	1	1	2356
910	China	118	nonsymbolic	14	9	5	3	1	1924
911	China	118	nonsymbolic	15	27	10	4	1	1223
912	China	118	nonsymbolic	16	29	21	1	1	1788
913	China	118	nonsymbolic	17	29	15	3	1	1939
914	China	118	nonsymbolic	18	14	9	2	1	9935
915	China	118	nonsymbolic	19	14	9	2	1	1302
916	China	118	nonsymbolic	20	25	16	2	1	1406
917	China	118	nonsymbolic	21	5	4	1	1	2162
918	China	118	nonsymbolic	22	21	16	1	0	2008
919	China	118	nonsymbolic	23	27	10	4	1	1407
920	China	118	nonsymbolic	24	26	15	3	1	1056
921	China	118	nonsymbolic	25	22	8	4	1	889
922	China	118	nonsymbolic	26	10	7	2	1	1040
923	China	118	nonsymbolic	27	21	14	2	1	1249
924	China	118	nonsymbolic	28	11	8	1	1	2510
925	China	118	nonsymbolic	29	17	10	3	1	968
926	China	118	nonsymbolic	30	16	10	2	1	1001
927	China	118	nonsymbolic	31	22	8	4	1	883
928	China	118	nonsymbolic	32	27	20	1	1	755
929	China	118	nonsymbolic	33	24	8	4	1	946
930	China	118	nonsymbolic	34	26	16	2	1	1831
931	China	118	nonsymbolic	35	27	18	2	1	1549
932	China	118	nonsymbolic	36	7	4	3	1	1670
933	China	118	nonsymbolic	37	11	6	3	1	1530
934	China	118	nonsymbolic	38	23	13	3	0	1041
935	China	118	nonsymbolic	39	17	11	2	1	2197
936	China	118	nonsymbolic	40	22	15	2	1	1364
937	China	118	nonsymbolic	41	30	11	4	1	987
938	China	118	nonsymbolic	42	30	21	2	1	1153
939	China	118	nonsymbolic	43	30	10	4	1	1422
940	China	118	nonsymbolic	44	22	8	4	1	1120
941	China	118	nonsymbolic	45	7	4	3	1	1461
942	China	118	nonsymbolic	46	9	5	3	1	1249
943	China	118	nonsymbolic	47	27	9	4	1	1325
944	China	118	nonsymbolic	48	5	4	1	1	2237
945	China	118	nonsymbolic	49	7	4	3	1	1548
946	China	118	nonsymbolic	50	18	13	1	1	1191
947	China	118	nonsymbolic	51	12	4	4	1	1548
948	China	118	nonsymbolic	52	24	18	1	1	1135
949	China	118	nonsymbolic	53	23	15	2	1	1304
950	China	118	nonsymbolic	54	19	7	4	1	1288
951	China	118	nonsymbolic	55	17	10	3	1	1716
952	China	118	nonsymbolic	56	8	5	2	1	1230
953	China	119	nonsymbolic	1	23	13	3	1	1188
954	China	119	nonsymbolic	2	24	8	4	1	1752
955	China	119	nonsymbolic	3	12	7	3	1	1731
956	China	119	nonsymbolic	4	9	7	1	1	2248
957	China	119	nonsymbolic	5	28	19	2	1	1280
958	China	119	nonsymbolic	6	12	4	4	0	1050
959	China	119	nonsymbolic	7	21	17	1	1	5273
960	China	119	nonsymbolic	8	7	5	1	0	1737
961	China	119	nonsymbolic	9	19	15	1	1	1882
962	China	119	nonsymbolic	10	17	6	4	1	1996
963	China	119	nonsymbolic	11	15	11	1	1	1776
964	China	119	nonsymbolic	12	13	7	3	1	1692
965	China	119	nonsymbolic	13	5	4	1	1	1385
966	China	119	nonsymbolic	14	9	5	3	0	3057
967	China	119	nonsymbolic	15	27	10	4	1	4478
968	China	119	nonsymbolic	16	29	21	1	1	1524
969	China	119	nonsymbolic	17	29	15	3	1	2168
970	China	119	nonsymbolic	18	14	9	2	0	4700
971	China	119	nonsymbolic	19	14	9	2	0	1892
972	China	119	nonsymbolic	20	25	16	2	1	1047
973	China	119	nonsymbolic	21	5	4	1	1	3095
974	China	119	nonsymbolic	22	21	16	1	1	1396
975	China	119	nonsymbolic	23	27	10	4	1	1643
976	China	119	nonsymbolic	24	26	15	3	1	1048
977	China	119	nonsymbolic	25	22	8	4	1	1266
978	China	119	nonsymbolic	26	10	7	2	1	1465
979	China	119	nonsymbolic	27	21	14	2	1	1536
980	China	119	nonsymbolic	28	11	8	1	1	1956
981	China	119	nonsymbolic	29	17	10	3	1	1301
982	China	119	nonsymbolic	30	16	10	2	1	1106
983	China	119	nonsymbolic	31	22	8	4	1	821
984	China	119	nonsymbolic	32	27	20	1	1	1321
985	China	119	nonsymbolic	33	24	8	4	1	1992
986	China	119	nonsymbolic	34	26	16	2	1	1240
987	China	119	nonsymbolic	35	27	18	2	1	1004
988	China	119	nonsymbolic	36	7	4	3	1	923
989	China	119	nonsymbolic	37	11	6	3	0	1367
990	China	119	nonsymbolic	38	23	13	3	1	988
991	China	119	nonsymbolic	39	17	11	2	1	1298
992	China	119	nonsymbolic	40	22	15	2	1	1686
993	China	119	nonsymbolic	41	30	11	4	1	886
994	China	119	nonsymbolic	42	30	21	2	1	1241
995	China	119	nonsymbolic	43	30	10	4	1	2198
996	China	119	nonsymbolic	44	22	8	4	1	2371
997	China	119	nonsymbolic	45	7	4	3	1	1324
998	China	119	nonsymbolic	46	9	5	3	1	1290
999	China	119	nonsymbolic	47	27	9	4	1	1144
1000	China	119	nonsymbolic	48	5	4	1	1	1186
1001	China	119	nonsymbolic	49	7	4	3	1	2897
1002	China	119	nonsymbolic	50	18	13	1	1	1178
1003	China	119	nonsymbolic	51	12	4	4	1	1403
1004	China	119	nonsymbolic	52	24	18	1	1	1203
1005	China	119	nonsymbolic	53	23	15	2	1	2171
1006	China	119	nonsymbolic	54	19	7	4	1	1194
1007	China	119	nonsymbolic	55	17	10	3	1	1618
1008	China	119	nonsymbolic	56	8	5	2	0	1986
1009	China	120	nonsymbolic	1	23	13	3	0	7397
1010	China	120	nonsymbolic	2	24	8	4	1	3185
1011	China	120	nonsymbolic	3	12	7	3	1	2760
1012	China	120	nonsymbolic	4	9	7	1	1	5800
1013	China	120	nonsymbolic	5	28	19	2	1	10357
1014	China	120	nonsymbolic	6	12	4	4	1	5013
1015	China	120	nonsymbolic	7	21	17	1	1	5545
1016	China	120	nonsymbolic	8	7	5	1	0	5971
1017	China	120	nonsymbolic	9	19	15	1	0	3483
1018	China	120	nonsymbolic	10	17	6	4	1	3361
1019	China	120	nonsymbolic	11	15	11	1	0	5661
1020	China	120	nonsymbolic	12	13	7	3	1	6536
1021	China	120	nonsymbolic	13	5	4	1	0	3950
1022	China	120	nonsymbolic	14	9	5	3	0	4079
1023	China	120	nonsymbolic	15	27	10	4	1	2322
1024	China	120	nonsymbolic	16	29	21	1	1	3650
1025	China	120	nonsymbolic	17	29	15	3	0	3490
1026	China	120	nonsymbolic	18	14	9	2	0	3703
1027	China	120	nonsymbolic	19	14	9	2	1	4093
1028	China	120	nonsymbolic	20	25	16	2	0	3530
1029	China	120	nonsymbolic	21	5	4	1	1	4986
1030	China	120	nonsymbolic	22	21	16	1	1	4926
1031	China	120	nonsymbolic	23	27	10	4	1	3886
1032	China	120	nonsymbolic	24	26	15	3	0	9558
1033	China	120	nonsymbolic	25	22	8	4	1	4420
1034	China	120	nonsymbolic	26	10	7	2	1	4388
1035	China	120	nonsymbolic	27	21	14	2	1	4855
1036	China	120	nonsymbolic	28	11	8	1	1	3857
1037	China	120	nonsymbolic	29	17	10	3	1	3209
1038	China	120	nonsymbolic	30	16	10	2	1	4054
1039	China	120	nonsymbolic	31	22	8	4	1	2574
1040	China	120	nonsymbolic	32	27	20	1	0	4430
1041	China	120	nonsymbolic	33	24	8	4	1	4002
1042	China	120	nonsymbolic	34	26	16	2	1	5487
1043	China	120	nonsymbolic	35	27	18	2	0	2885
1044	China	120	nonsymbolic	36	7	4	3	1	3272
1045	China	120	nonsymbolic	37	11	6	3	0	3765
1046	China	120	nonsymbolic	38	23	13	3	1	4793
1047	China	120	nonsymbolic	39	17	11	2	1	3847
1048	China	120	nonsymbolic	40	22	15	2	1	3484
1049	China	120	nonsymbolic	41	30	11	4	1	3211
1050	China	120	nonsymbolic	42	30	21	2	0	2731
1051	China	120	nonsymbolic	43	30	10	4	1	3435
1052	China	120	nonsymbolic	44	22	8	4	1	2843
1053	China	120	nonsymbolic	45	7	4	3	1	2263
1054	China	120	nonsymbolic	46	9	5	3	1	3516
1055	China	120	nonsymbolic	47	27	9	4	0	3213
1056	China	120	nonsymbolic	48	5	4	1	1	3356
1057	China	120	nonsymbolic	49	7	4	3	1	2452
1058	China	120	nonsymbolic	50	18	13	1	0	2672
1059	China	120	nonsymbolic	51	12	4	4	1	4835
1060	China	120	nonsymbolic	52	24	18	1	1	3399
1061	China	120	nonsymbolic	53	23	15	2	1	2609
1062	China	120	nonsymbolic	54	19	7	4	1	2956
1063	China	120	nonsymbolic	55	17	10	3	0	2267
1064	China	120	nonsymbolic	56	8	5	2	1	1954
1065	China	121	nonsymbolic	1	23	13	3	1	1981
1066	China	121	nonsymbolic	2	24	8	4	1	1404
1067	China	121	nonsymbolic	3	12	7	3	1	1493
1068	China	121	nonsymbolic	4	9	7	1	1	4721
1069	China	121	nonsymbolic	5	28	19	2	1	1879
1070	China	121	nonsymbolic	6	12	4	4	1	2895
1071	China	121	nonsymbolic	7	21	17	1	1	1767
1072	China	121	nonsymbolic	8	7	5	1	1	3038
1073	China	121	nonsymbolic	9	19	15	1	1	2070
1074	China	121	nonsymbolic	10	17	6	4	1	2010
1075	China	121	nonsymbolic	11	15	11	1	1	1791
1076	China	121	nonsymbolic	12	13	7	3	1	3136
1077	China	121	nonsymbolic	13	5	4	1	0	4450
1078	China	121	nonsymbolic	14	9	5	3	1	3903
1079	China	121	nonsymbolic	15	27	10	4	1	3070
1080	China	121	nonsymbolic	16	29	21	1	1	1959
1081	China	121	nonsymbolic	17	29	15	3	1	1642
1082	China	121	nonsymbolic	18	14	9	2	1	3066
1083	China	121	nonsymbolic	19	14	9	2	1	1800
1084	China	121	nonsymbolic	20	25	16	2	1	2008
1085	China	121	nonsymbolic	21	5	4	1	0	3773
1086	China	121	nonsymbolic	22	21	16	1	1	2785
1087	China	121	nonsymbolic	23	27	10	4	1	1819
1088	China	121	nonsymbolic	24	26	15	3	1	1495
1089	China	121	nonsymbolic	25	22	8	4	1	2035
1090	China	121	nonsymbolic	26	10	7	2	1	3349
1091	China	121	nonsymbolic	27	21	14	2	1	1704
1092	China	121	nonsymbolic	28	11	8	1	1	2837
1093	China	121	nonsymbolic	29	17	10	3	1	2375
1094	China	121	nonsymbolic	30	16	10	2	1	1977
1095	China	121	nonsymbolic	31	22	8	4	1	1798
1096	China	121	nonsymbolic	32	27	20	1	1	2312
1097	China	121	nonsymbolic	33	24	8	4	1	1774
1098	China	121	nonsymbolic	34	26	16	2	1	2344
1099	China	121	nonsymbolic	35	27	18	2	1	1544
1100	China	121	nonsymbolic	36	7	4	3	1	2151
1101	China	121	nonsymbolic	37	11	6	3	1	3140
1102	China	121	nonsymbolic	38	23	13	3	1	1952
1103	China	121	nonsymbolic	39	17	11	2	1	2193
1104	China	121	nonsymbolic	40	22	15	2	1	2749
1105	China	121	nonsymbolic	41	30	11	4	1	1661
1106	China	121	nonsymbolic	42	30	21	2	1	2287
1107	China	121	nonsymbolic	43	30	10	4	1	6473
1108	China	121	nonsymbolic	44	22	8	4	1	4688
1109	China	121	nonsymbolic	45	7	4	3	1	2353
1110	China	121	nonsymbolic	46	9	5	3	1	1806
1111	China	121	nonsymbolic	47	27	9	4	1	1477
1112	China	121	nonsymbolic	48	5	4	1	1	2749
1113	China	121	nonsymbolic	49	7	4	3	1	2457
1114	China	121	nonsymbolic	50	18	13	1	1	2148
1115	China	121	nonsymbolic	51	12	4	4	1	1858
1116	China	121	nonsymbolic	52	24	18	1	1	1895
1117	China	121	nonsymbolic	53	23	15	2	1	3998
1118	China	121	nonsymbolic	54	19	7	4	0	6950
1119	China	121	nonsymbolic	55	17	10	3	1	1934
1120	China	121	nonsymbolic	56	8	5	2	0	5283
1121	China	122	nonsymbolic	1	23	13	3	0	51697
1122	China	122	nonsymbolic	2	24	8	4	1	6099
1123	China	122	nonsymbolic	3	12	7	3	1	4752
1124	China	122	nonsymbolic	4	9	7	1	0	28234
1125	China	122	nonsymbolic	5	28	19	2	1	4502
1126	China	122	nonsymbolic	6	12	4	4	1	4374
1127	China	122	nonsymbolic	7	21	17	1	0	9326
1128	China	122	nonsymbolic	8	7	5	1	0	30344
1129	China	122	nonsymbolic	9	19	15	1	0	14308
1130	China	122	nonsymbolic	10	17	6	4	1	16881
1131	China	122	nonsymbolic	11	15	11	1	0	5240
1132	China	122	nonsymbolic	12	13	7	3	1	9037
1133	China	122	nonsymbolic	13	5	4	1	1	22876
1134	China	122	nonsymbolic	14	9	5	3	0	37226
1135	China	122	nonsymbolic	15	27	10	4	0	34333
1136	China	122	nonsymbolic	16	29	21	1	1	6121
1137	China	122	nonsymbolic	17	29	15	3	0	5286
1138	China	122	nonsymbolic	18	14	9	2	1	4538
1139	China	122	nonsymbolic	19	14	9	2	0	8378
1140	China	122	nonsymbolic	20	25	16	2	0	5984
1141	China	122	nonsymbolic	21	5	4	1	1	36384
1142	China	122	nonsymbolic	22	21	16	1	1	6397
1143	China	122	nonsymbolic	23	27	10	4	1	4782
1144	China	122	nonsymbolic	24	26	15	3	1	5598
1145	China	122	nonsymbolic	25	22	8	4	1	6362
1146	China	122	nonsymbolic	26	10	7	2	1	8797
1147	China	122	nonsymbolic	27	21	14	2	1	4819
1148	China	122	nonsymbolic	28	11	8	1	1	4377
1149	China	122	nonsymbolic	29	17	10	3	1	3932
1150	China	122	nonsymbolic	30	16	10	2	1	4750
1151	China	122	nonsymbolic	31	22	8	4	1	4267
1152	China	122	nonsymbolic	32	27	20	1	1	3155
1153	China	122	nonsymbolic	33	24	8	4	1	2156
1154	China	122	nonsymbolic	34	26	16	2	1	3147
1155	China	122	nonsymbolic	35	27	18	2	1	2657
1156	China	122	nonsymbolic	36	7	4	3	1	2614
1157	China	122	nonsymbolic	37	11	6	3	1	4414
1158	China	122	nonsymbolic	38	23	13	3	1	3074
1159	China	122	nonsymbolic	39	17	11	2	1	2544
1160	China	122	nonsymbolic	40	22	15	2	1	4042
1161	China	122	nonsymbolic	41	30	11	4	1	2669
1162	China	122	nonsymbolic	42	30	21	2	1	3850
1163	China	122	nonsymbolic	43	30	10	4	1	4090
1164	China	122	nonsymbolic	44	22	8	4	1	5607
1165	China	122	nonsymbolic	45	7	4	3	1	3670
1166	China	122	nonsymbolic	46	9	5	3	1	20715
1167	China	122	nonsymbolic	47	27	9	4	1	3703
1168	China	122	nonsymbolic	48	5	4	1	1	14396
1169	China	122	nonsymbolic	49	7	4	3	1	3408
1170	China	122	nonsymbolic	50	18	13	1	1	4559
1171	China	122	nonsymbolic	51	12	4	4	1	3912
1172	China	122	nonsymbolic	52	24	18	1	1	3196
1173	China	122	nonsymbolic	53	23	15	2	1	3243
1174	China	122	nonsymbolic	54	19	7	4	1	3821
1175	China	122	nonsymbolic	55	17	10	3	1	4048
1176	China	122	nonsymbolic	56	8	5	2	1	5613
1177	China	123	nonsymbolic	1	23	13	3	1	2149
1178	China	123	nonsymbolic	2	24	8	4	1	1878
1179	China	123	nonsymbolic	3	12	7	3	1	2939
1180	China	123	nonsymbolic	4	9	7	1	1	2198
1181	China	123	nonsymbolic	5	28	19	2	1	1831
1182	China	123	nonsymbolic	6	12	4	4	1	4324
1183	China	123	nonsymbolic	7	21	17	1	1	2350
1184	China	123	nonsymbolic	8	7	5	1	1	3173
1185	China	123	nonsymbolic	9	19	15	1	1	2150
1186	China	123	nonsymbolic	10	17	6	4	1	1470
1187	China	123	nonsymbolic	11	15	11	1	1	1377
1188	China	123	nonsymbolic	12	13	7	3	1	2991
1189	China	123	nonsymbolic	13	5	4	1	1	2872
1190	China	123	nonsymbolic	14	9	5	3	1	1511
1191	China	123	nonsymbolic	15	27	10	4	1	1400
1192	China	123	nonsymbolic	16	29	21	1	1	2123
1193	China	123	nonsymbolic	17	29	15	3	1	1708
1194	China	123	nonsymbolic	18	14	9	2	1	3425
1195	China	123	nonsymbolic	19	14	9	2	1	1087
1196	China	123	nonsymbolic	20	25	16	2	1	1749
1197	China	123	nonsymbolic	21	5	4	1	1	2766
1198	China	123	nonsymbolic	22	21	16	1	1	4057
1199	China	123	nonsymbolic	23	27	10	4	1	3215
1200	China	123	nonsymbolic	24	26	15	3	1	2179
1201	China	123	nonsymbolic	25	22	8	4	1	2028
1202	China	123	nonsymbolic	26	10	7	2	1	2059
1203	China	123	nonsymbolic	27	21	14	2	1	2536
1204	China	123	nonsymbolic	28	11	8	1	1	2363
1205	China	123	nonsymbolic	29	17	10	3	1	2989
1206	China	123	nonsymbolic	30	16	10	2	1	2106
1207	China	123	nonsymbolic	31	22	8	4	1	1295
1208	China	123	nonsymbolic	32	27	20	1	1	1526
1209	China	123	nonsymbolic	33	24	8	4	1	1916
1210	China	123	nonsymbolic	34	26	16	2	1	1591
1211	China	123	nonsymbolic	35	27	18	2	1	2035
1212	China	123	nonsymbolic	36	7	4	3	1	3076
1213	China	123	nonsymbolic	37	11	6	3	1	2939
1214	China	123	nonsymbolic	38	23	13	3	1	5043
1215	China	123	nonsymbolic	39	17	11	2	1	2718
1216	China	123	nonsymbolic	40	22	15	2	1	1777
1217	China	123	nonsymbolic	41	30	11	4	1	1885
1218	China	123	nonsymbolic	42	30	21	2	1	2841
1219	China	123	nonsymbolic	43	30	10	4	1	2176
1220	China	123	nonsymbolic	44	22	8	4	1	2026
1221	China	123	nonsymbolic	45	7	4	3	1	2344
1222	China	123	nonsymbolic	46	9	5	3	1	2861
1223	China	123	nonsymbolic	47	27	9	4	1	2793
1224	China	123	nonsymbolic	48	5	4	1	0	2408
1225	China	123	nonsymbolic	49	7	4	3	1	1593
1226	China	123	nonsymbolic	50	18	13	1	1	1503
1227	China	123	nonsymbolic	51	12	4	4	1	1869
1228	China	123	nonsymbolic	52	24	18	1	1	2045
1229	China	123	nonsymbolic	53	23	15	2	1	3293
1230	China	123	nonsymbolic	54	19	7	4	1	2702
1231	China	123	nonsymbolic	55	17	10	3	1	1869
1232	China	123	nonsymbolic	56	8	5	2	0	3895
1233	China	124	nonsymbolic	1	23	13	3	1	1746
1234	China	124	nonsymbolic	2	24	8	4	1	1686
1235	China	124	nonsymbolic	3	12	7	3	1	1900
1236	China	124	nonsymbolic	4	9	7	1	1	2530
1237	China	124	nonsymbolic	5	28	19	2	1	1956
1238	China	124	nonsymbolic	6	12	4	4	1	1446
1239	China	124	nonsymbolic	7	21	17	1	1	2865
1240	China	124	nonsymbolic	8	7	5	1	1	2240
1241	China	124	nonsymbolic	9	19	15	1	1	1853
1242	China	124	nonsymbolic	10	17	6	4	1	1474
1243	China	124	nonsymbolic	11	15	11	1	1	2249
1244	China	124	nonsymbolic	12	13	7	3	1	1463
1245	China	124	nonsymbolic	13	5	4	1	1	2155
1246	China	124	nonsymbolic	14	9	5	3	1	2323
1247	China	124	nonsymbolic	15	27	10	4	1	1244
1248	China	124	nonsymbolic	16	29	21	1	1	1786
1249	China	124	nonsymbolic	17	29	15	3	1	1516
1250	China	124	nonsymbolic	18	14	9	2	1	3913
1251	China	124	nonsymbolic	19	14	9	2	1	2555
1252	China	124	nonsymbolic	20	25	16	2	1	1894
1253	China	124	nonsymbolic	21	5	4	1	1	2655
1254	China	124	nonsymbolic	22	21	16	1	1	2026
1255	China	124	nonsymbolic	23	27	10	4	1	1492
1256	China	124	nonsymbolic	24	26	15	3	1	1572
1257	China	124	nonsymbolic	25	22	8	4	1	2437
1258	China	124	nonsymbolic	26	10	7	2	1	3274
1259	China	124	nonsymbolic	27	21	14	2	1	1677
1260	China	124	nonsymbolic	28	11	8	1	1	1508
1261	China	124	nonsymbolic	29	17	10	3	1	1321
1262	China	124	nonsymbolic	30	16	10	2	1	1191
1263	China	124	nonsymbolic	31	22	8	4	1	1445
1264	China	124	nonsymbolic	32	27	20	1	1	1382
1265	China	124	nonsymbolic	33	24	8	4	1	2307
1266	China	124	nonsymbolic	34	26	16	2	1	1299
1267	China	124	nonsymbolic	35	27	18	2	1	1350
1268	China	124	nonsymbolic	36	7	4	3	1	1271
1269	China	124	nonsymbolic	37	11	6	3	1	2074
1270	China	124	nonsymbolic	38	23	13	3	1	1280
1271	China	124	nonsymbolic	39	17	11	2	1	1717
1272	China	124	nonsymbolic	40	22	15	2	1	2353
1273	China	124	nonsymbolic	41	30	11	4	1	1259
1274	China	124	nonsymbolic	42	30	21	2	1	1713
1275	China	124	nonsymbolic	43	30	10	4	1	1407
1276	China	124	nonsymbolic	44	22	8	4	1	1199
1277	China	124	nonsymbolic	45	7	4	3	1	1699
1278	China	124	nonsymbolic	46	9	5	3	1	1391
1279	China	124	nonsymbolic	47	27	9	4	1	1493
1280	China	124	nonsymbolic	48	5	4	1	1	2411
1281	China	124	nonsymbolic	49	7	4	3	1	1757
1282	China	124	nonsymbolic	50	18	13	1	1	1753
1283	China	124	nonsymbolic	51	12	4	4	1	2112
1284	China	124	nonsymbolic	52	24	18	1	1	1836
1285	China	124	nonsymbolic	53	23	15	2	1	1883
1286	China	124	nonsymbolic	54	19	7	4	1	3143
1287	China	124	nonsymbolic	55	17	10	3	1	2235
1288	China	124	nonsymbolic	56	8	5	2	1	3234
1289	China	125	nonsymbolic	1	23	13	3	1	1807
1290	China	125	nonsymbolic	2	24	8	4	1	1655
1291	China	125	nonsymbolic	3	12	7	3	1	2565
1292	China	125	nonsymbolic	4	9	7	1	1	2361
1293	China	125	nonsymbolic	5	28	19	2	1	3369
1294	China	125	nonsymbolic	6	12	4	4	1	3094
1295	China	125	nonsymbolic	7	21	17	1	0	2999
1296	China	125	nonsymbolic	8	7	5	1	1	3765
1297	China	125	nonsymbolic	9	19	15	1	1	3607
1298	China	125	nonsymbolic	10	17	6	4	1	2126
1299	China	125	nonsymbolic	11	15	11	1	0	5450
1300	China	125	nonsymbolic	12	13	7	3	1	2649
1301	China	125	nonsymbolic	13	5	4	1	0	4006
1302	China	125	nonsymbolic	14	9	5	3	1	6231
1303	China	125	nonsymbolic	15	27	10	4	1	1745
1304	China	125	nonsymbolic	16	29	21	1	1	1660
1305	China	125	nonsymbolic	17	29	15	3	1	1964
1306	China	125	nonsymbolic	18	14	9	2	1	1957
1307	China	125	nonsymbolic	19	14	9	2	1	1966
1308	China	125	nonsymbolic	20	25	16	2	1	2874
1309	China	125	nonsymbolic	21	5	4	1	1	3576
1310	China	125	nonsymbolic	22	21	16	1	0	2390
1311	China	125	nonsymbolic	23	27	10	4	1	1971
1312	China	125	nonsymbolic	24	26	15	3	1	2521
1313	China	125	nonsymbolic	25	22	8	4	1	2017
1314	China	125	nonsymbolic	26	10	7	2	1	4529
1315	China	125	nonsymbolic	27	21	14	2	1	2817
1316	China	125	nonsymbolic	28	11	8	1	0	1799
1317	China	125	nonsymbolic	29	17	10	3	1	2413
1318	China	125	nonsymbolic	30	16	10	2	1	1763
1319	China	125	nonsymbolic	31	22	8	4	1	1632
1320	China	125	nonsymbolic	32	27	20	1	1	1680
1321	China	125	nonsymbolic	33	24	8	4	1	1670
1322	China	125	nonsymbolic	34	26	16	2	1	2135
1323	China	125	nonsymbolic	35	27	18	2	1	2523
1324	China	125	nonsymbolic	36	7	4	3	0	13468
1325	China	125	nonsymbolic	37	11	6	3	1	1820
1326	China	125	nonsymbolic	38	23	13	3	1	3261
1327	China	125	nonsymbolic	39	17	11	2	1	1875
1328	China	125	nonsymbolic	40	22	15	2	1	1537
1329	China	125	nonsymbolic	41	30	11	4	1	1180
1330	China	125	nonsymbolic	42	30	21	2	1	2429
1331	China	125	nonsymbolic	43	30	10	4	1	2019
1332	China	125	nonsymbolic	44	22	8	4	1	2049
1333	China	125	nonsymbolic	45	7	4	3	1	2238
1334	China	125	nonsymbolic	46	9	5	3	1	2165
1335	China	125	nonsymbolic	47	27	9	4	1	1819
1336	China	125	nonsymbolic	48	5	4	1	0	2413
1337	China	125	nonsymbolic	49	7	4	3	1	1705
1338	China	125	nonsymbolic	50	18	13	1	1	1728
1339	China	125	nonsymbolic	51	12	4	4	1	1518
1340	China	125	nonsymbolic	52	24	18	1	1	1437
1341	China	125	nonsymbolic	53	23	15	2	1	1698
1342	China	125	nonsymbolic	54	19	7	4	1	1441
1343	China	125	nonsymbolic	55	17	10	3	1	2891
1344	China	125	nonsymbolic	56	8	5	2	1	2047
1345	China	126	nonsymbolic	1	23	13	3	0	5879
1346	China	126	nonsymbolic	2	24	8	4	0	12647
1347	China	126	nonsymbolic	3	12	7	3	1	4507
1348	China	126	nonsymbolic	4	9	7	1	1	6211
1349	China	126	nonsymbolic	5	28	19	2	1	6421
1350	China	126	nonsymbolic	6	12	4	4	0	10767
1351	China	126	nonsymbolic	7	21	17	1	0	5367
1352	China	126	nonsymbolic	8	7	5	1	1	8762
1353	China	126	nonsymbolic	9	19	15	1	0	6811
1354	China	126	nonsymbolic	10	17	6	4	0	7875
1355	China	126	nonsymbolic	11	15	11	1	0	5140
1356	China	126	nonsymbolic	12	13	7	3	0	8231
1357	China	126	nonsymbolic	13	5	4	1	1	5368
1358	China	126	nonsymbolic	14	9	5	3	1	4856
1359	China	126	nonsymbolic	15	27	10	4	0	5863
1360	China	126	nonsymbolic	16	29	21	1	0	5401
1361	China	126	nonsymbolic	17	29	15	3	0	3824
1362	China	126	nonsymbolic	18	14	9	2	0	4919
1363	China	126	nonsymbolic	19	14	9	2	0	3838
1364	China	126	nonsymbolic	20	25	16	2	1	4754
1365	China	126	nonsymbolic	21	5	4	1	0	3915
1366	China	126	nonsymbolic	22	21	16	1	0	7814
1367	China	126	nonsymbolic	23	27	10	4	1	3627
1368	China	126	nonsymbolic	24	26	15	3	1	4359
1369	China	126	nonsymbolic	25	22	8	4	0	4287
1370	China	126	nonsymbolic	26	10	7	2	0	6910
1371	China	126	nonsymbolic	27	21	14	2	1	2859
1372	China	126	nonsymbolic	28	11	8	1	0	3576
1373	China	126	nonsymbolic	29	17	10	3	0	2791
1374	China	126	nonsymbolic	30	16	10	2	0	3241
1375	China	126	nonsymbolic	31	22	8	4	0	4229
1376	China	126	nonsymbolic	32	27	20	1	0	5380
1377	China	126	nonsymbolic	33	24	8	4	1	4302
1378	China	126	nonsymbolic	34	26	16	2	1	4774
1379	China	126	nonsymbolic	35	27	18	2	1	3595
1380	China	126	nonsymbolic	36	7	4	3	1	3562
1381	China	126	nonsymbolic	37	11	6	3	0	3569
1382	China	126	nonsymbolic	38	23	13	3	1	3777
1383	China	126	nonsymbolic	39	17	11	2	1	4185
1384	China	126	nonsymbolic	40	22	15	2	0	2990
1385	China	126	nonsymbolic	41	30	11	4	1	3010
1386	China	126	nonsymbolic	42	30	21	2	1	4257
1387	China	126	nonsymbolic	43	30	10	4	0	3733
1388	China	126	nonsymbolic	44	22	8	4	1	4882
1389	China	126	nonsymbolic	45	7	4	3	1	4535
1390	China	126	nonsymbolic	46	9	5	3	1	3774
1391	China	126	nonsymbolic	47	27	9	4	1	4260
1392	China	126	nonsymbolic	48	5	4	1	0	4089
1393	China	126	nonsymbolic	49	7	4	3	1	7683
1394	China	126	nonsymbolic	50	18	13	1	1	3596
1395	China	126	nonsymbolic	51	12	4	4	0	2696
1396	China	126	nonsymbolic	52	24	18	1	0	3037
1397	China	126	nonsymbolic	53	23	15	2	1	3474
1398	China	126	nonsymbolic	54	19	7	4	1	2928
1399	China	126	nonsymbolic	55	17	10	3	0	2578
1400	China	126	nonsymbolic	56	8	5	2	1	3972
1401	China	127	nonsymbolic	1	23	13	3	1	1803
1402	China	127	nonsymbolic	2	24	8	4	1	1597
1403	China	127	nonsymbolic	3	12	7	3	1	1722
1404	China	127	nonsymbolic	4	9	7	1	1	1300
1405	China	127	nonsymbolic	5	28	19	2	1	1610
1406	China	127	nonsymbolic	6	12	4	4	1	1258
1407	China	127	nonsymbolic	7	21	17	1	1	1658
1408	China	127	nonsymbolic	8	7	5	1	1	1622
1409	China	127	nonsymbolic	9	19	15	1	1	1874
1410	China	127	nonsymbolic	10	17	6	4	1	1431
1411	China	127	nonsymbolic	11	15	11	1	1	1398
1412	China	127	nonsymbolic	12	13	7	3	1	1495
1413	China	127	nonsymbolic	13	5	4	1	1	1296
1414	China	127	nonsymbolic	14	9	5	3	1	999
1415	China	127	nonsymbolic	15	27	10	4	1	1750
1416	China	127	nonsymbolic	16	29	21	1	1	1096
1417	China	127	nonsymbolic	17	29	15	3	1	1360
1418	China	127	nonsymbolic	18	14	9	2	1	1765
1419	China	127	nonsymbolic	19	14	9	2	1	1171
1420	China	127	nonsymbolic	20	25	16	2	1	1377
1421	China	127	nonsymbolic	21	5	4	1	1	1698
1422	China	127	nonsymbolic	22	21	16	1	1	2181
1423	China	127	nonsymbolic	23	27	10	4	1	1355
1424	China	127	nonsymbolic	24	26	15	3	1	1419
1425	China	127	nonsymbolic	25	22	8	4	1	1311
1426	China	127	nonsymbolic	26	10	7	2	1	1826
1427	China	127	nonsymbolic	27	21	14	2	1	1629
1428	China	127	nonsymbolic	28	11	8	1	1	1654
1429	China	127	nonsymbolic	29	17	10	3	1	1180
1430	China	127	nonsymbolic	30	16	10	2	1	1175
1431	China	127	nonsymbolic	31	22	8	4	1	1150
1432	China	127	nonsymbolic	32	27	20	1	1	1366
1433	China	127	nonsymbolic	33	24	8	4	1	1203
1434	China	127	nonsymbolic	34	26	16	2	1	1404
1435	China	127	nonsymbolic	35	27	18	2	1	2340
1436	China	127	nonsymbolic	36	7	4	3	1	1469
1437	China	127	nonsymbolic	37	11	6	3	1	1411
1438	China	127	nonsymbolic	38	23	13	3	1	1240
1439	China	127	nonsymbolic	39	17	11	2	1	1909
1440	China	127	nonsymbolic	40	22	15	2	1	1423
1441	China	127	nonsymbolic	41	30	11	4	1	1081
1442	China	127	nonsymbolic	42	30	21	2	1	1551
1443	China	127	nonsymbolic	43	30	10	4	1	1439
1444	China	127	nonsymbolic	44	22	8	4	1	1289
1445	China	127	nonsymbolic	45	7	4	3	1	1425
1446	China	127	nonsymbolic	46	9	5	3	1	1345
1447	China	127	nonsymbolic	47	27	9	4	1	1123
1448	China	127	nonsymbolic	48	5	4	1	1	1784
1449	China	127	nonsymbolic	49	7	4	3	1	1114
1450	China	127	nonsymbolic	50	18	13	1	1	1709
1451	China	127	nonsymbolic	51	12	4	4	1	1509
1452	China	127	nonsymbolic	52	24	18	1	1	1355
1453	China	127	nonsymbolic	53	23	15	2	1	1550
1454	China	127	nonsymbolic	54	19	7	4	1	1672
1455	China	127	nonsymbolic	55	17	10	3	1	1594
1456	China	127	nonsymbolic	56	8	5	2	1	1282
1457	China	128	nonsymbolic	1	23	13	3	1	6397
1458	China	128	nonsymbolic	2	24	8	4	1	3935
1459	China	128	nonsymbolic	3	12	7	3	1	3944
1460	China	128	nonsymbolic	4	9	7	1	1	3234
1461	China	128	nonsymbolic	5	28	19	2	1	2902
1462	China	128	nonsymbolic	6	12	4	4	1	1876
1463	China	128	nonsymbolic	7	21	17	1	0	1354
1464	China	128	nonsymbolic	8	7	5	1	1	1618
1465	China	128	nonsymbolic	9	19	15	1	0	1560
1466	China	128	nonsymbolic	10	17	6	4	1	1983
1467	China	128	nonsymbolic	11	15	11	1	1	2811
1468	China	128	nonsymbolic	12	13	7	3	1	2400
1469	China	128	nonsymbolic	13	5	4	1	0	5135
1470	China	128	nonsymbolic	14	9	5	3	0	2310
1471	China	128	nonsymbolic	15	27	10	4	1	2875
1472	China	128	nonsymbolic	16	29	21	1	1	1573
1473	China	128	nonsymbolic	17	29	15	3	0	1301
1474	China	128	nonsymbolic	18	14	9	2	1	1179
1475	China	128	nonsymbolic	19	14	9	2	1	2477
1476	China	128	nonsymbolic	20	25	16	2	1	2534
1477	China	128	nonsymbolic	21	5	4	1	0	6092
1478	China	128	nonsymbolic	22	21	16	1	1	2375
1479	China	128	nonsymbolic	23	27	10	4	1	1232
1480	China	128	nonsymbolic	24	26	15	3	1	1553
1481	China	128	nonsymbolic	25	22	8	4	1	2051
1482	China	128	nonsymbolic	26	10	7	2	1	2080
1483	China	128	nonsymbolic	27	21	14	2	1	2177
1484	China	128	nonsymbolic	28	11	8	1	0	5301
1485	China	128	nonsymbolic	29	17	10	3	1	3988
1486	China	128	nonsymbolic	30	16	10	2	1	2172
1487	China	128	nonsymbolic	31	22	8	4	1	3027
1488	China	128	nonsymbolic	32	27	20	1	1	4066
1489	China	128	nonsymbolic	33	24	8	4	1	3580
1490	China	128	nonsymbolic	34	26	16	2	1	15865
1491	China	128	nonsymbolic	35	27	18	2	1	1697
1492	China	128	nonsymbolic	36	7	4	3	1	4706
1493	China	128	nonsymbolic	37	11	6	3	0	3468
1494	China	128	nonsymbolic	38	23	13	3	1	4635
1495	China	128	nonsymbolic	39	17	11	2	1	3333
1496	China	128	nonsymbolic	40	22	15	2	1	2744
1497	China	128	nonsymbolic	41	30	11	4	1	2698
1498	China	128	nonsymbolic	42	30	21	2	0	1750
1499	China	128	nonsymbolic	43	30	10	4	1	2096
1500	China	128	nonsymbolic	44	22	8	4	1	1951
1501	China	128	nonsymbolic	45	7	4	3	1	3168
1502	China	128	nonsymbolic	46	9	5	3	1	1904
1503	China	128	nonsymbolic	47	27	9	4	1	1603
1504	China	128	nonsymbolic	48	5	4	1	0	6434
1505	China	128	nonsymbolic	49	7	4	3	1	4021
1506	China	128	nonsymbolic	50	18	13	1	1	4605
1507	China	128	nonsymbolic	51	12	4	4	0	5531
1508	China	128	nonsymbolic	52	24	18	1	1	1907
1509	China	128	nonsymbolic	53	23	15	2	1	2526
1510	China	128	nonsymbolic	54	19	7	4	1	2150
1511	China	128	nonsymbolic	55	17	10	3	1	2191
1512	China	128	nonsymbolic	56	8	5	2	1	1553
1513	China	129	nonsymbolic	1	23	13	3	1	1236
1514	China	129	nonsymbolic	2	24	8	4	1	1261
1515	China	129	nonsymbolic	3	12	7	3	1	2246
1516	China	129	nonsymbolic	4	9	7	1	0	4167
1517	China	129	nonsymbolic	5	28	19	2	1	1162
1518	China	129	nonsymbolic	6	12	4	4	1	1164
1519	China	129	nonsymbolic	7	21	17	1	1	1864
1520	China	129	nonsymbolic	8	7	5	1	1	1704
1521	China	129	nonsymbolic	9	19	15	1	0	1025
1522	China	129	nonsymbolic	10	17	6	4	1	1234
1523	China	129	nonsymbolic	11	15	11	1	1	1138
1524	China	129	nonsymbolic	12	13	7	3	1	844
1525	China	129	nonsymbolic	13	5	4	1	1	2348
1526	China	129	nonsymbolic	14	9	5	3	1	858
1527	China	129	nonsymbolic	15	27	10	4	1	1309
1528	China	129	nonsymbolic	16	29	21	1	1	1233
1529	China	129	nonsymbolic	17	29	15	3	1	906
1530	China	129	nonsymbolic	18	14	9	2	1	780
1531	China	129	nonsymbolic	19	14	9	2	1	788
1532	China	129	nonsymbolic	20	25	16	2	1	1958
1533	China	129	nonsymbolic	21	5	4	1	1	1821
1534	China	129	nonsymbolic	22	21	16	1	1	1742
1535	China	129	nonsymbolic	23	27	10	4	1	1113
1536	China	129	nonsymbolic	24	26	15	3	1	1255
1537	China	129	nonsymbolic	25	22	8	4	1	1154
1538	China	129	nonsymbolic	26	10	7	2	1	1940
1539	China	129	nonsymbolic	27	21	14	2	1	880
1540	China	129	nonsymbolic	28	11	8	1	0	1486
1541	China	129	nonsymbolic	29	17	10	3	1	1685
1542	China	129	nonsymbolic	30	16	10	2	1	3613
1543	China	129	nonsymbolic	31	22	8	4	1	1304
1544	China	129	nonsymbolic	32	27	20	1	1	1207
1545	China	129	nonsymbolic	33	24	8	4	1	1065
1546	China	129	nonsymbolic	34	26	16	2	1	1185
1547	China	129	nonsymbolic	35	27	18	2	1	1342
1548	China	129	nonsymbolic	36	7	4	3	1	1232
1549	China	129	nonsymbolic	37	11	6	3	1	1915
1550	China	129	nonsymbolic	38	23	13	3	1	1304
1551	China	129	nonsymbolic	39	17	11	2	1	1908
1552	China	129	nonsymbolic	40	22	15	2	1	1405
1553	China	129	nonsymbolic	41	30	11	4	1	769
1554	China	129	nonsymbolic	42	30	21	2	1	1678
1555	China	129	nonsymbolic	43	30	10	4	1	1519
1556	China	129	nonsymbolic	44	22	8	4	1	1941
1557	China	129	nonsymbolic	45	7	4	3	1	1559
1558	China	129	nonsymbolic	46	9	5	3	1	1478
1559	China	129	nonsymbolic	47	27	9	4	1	1249
1560	China	129	nonsymbolic	48	5	4	1	1	2020
1561	China	129	nonsymbolic	49	7	4	3	1	1594
1562	China	129	nonsymbolic	50	18	13	1	1	1344
1563	China	129	nonsymbolic	51	12	4	4	0	873
1564	China	129	nonsymbolic	52	24	18	1	1	1088
1565	China	129	nonsymbolic	53	23	15	2	1	1001
1566	China	129	nonsymbolic	54	19	7	4	1	1384
1567	China	129	nonsymbolic	55	17	10	3	1	2155
1568	China	129	nonsymbolic	56	8	5	2	1	2076
1569	China	130	nonsymbolic	1	23	13	3	1	2956
1570	China	130	nonsymbolic	2	24	8	4	1	3548
1571	China	130	nonsymbolic	3	12	7	3	1	4106
1572	China	130	nonsymbolic	4	9	7	1	0	3470
1573	China	130	nonsymbolic	5	28	19	2	1	3642
1574	China	130	nonsymbolic	6	12	4	4	1	3432
1575	China	130	nonsymbolic	7	21	17	1	1	3623
1576	China	130	nonsymbolic	8	7	5	1	1	3366
1577	China	130	nonsymbolic	9	19	15	1	0	3771
1578	China	130	nonsymbolic	10	17	6	4	0	59
1579	China	130	nonsymbolic	11	15	11	1	0	60
1580	China	130	nonsymbolic	12	13	7	3	0	710
1581	China	130	nonsymbolic	13	5	4	1	1	6313
1582	China	130	nonsymbolic	14	9	5	3	1	36
1583	China	130	nonsymbolic	15	27	10	4	1	1733
1584	China	130	nonsymbolic	16	29	21	1	1	2855
1585	China	130	nonsymbolic	17	29	15	3	1	1890
1586	China	130	nonsymbolic	18	14	9	2	1	2106
1587	China	130	nonsymbolic	19	14	9	2	1	2973
1588	China	130	nonsymbolic	20	25	16	2	1	1675
1589	China	130	nonsymbolic	21	5	4	1	1	6301
1590	China	130	nonsymbolic	22	21	16	1	1	2125
1591	China	130	nonsymbolic	23	27	10	4	1	477
1592	China	130	nonsymbolic	24	26	15	3	0	295
1593	China	130	nonsymbolic	25	22	8	4	0	336
1594	China	130	nonsymbolic	26	10	7	2	1	102
1595	China	130	nonsymbolic	27	21	14	2	1	807
1596	China	130	nonsymbolic	28	11	8	1	1	15
1597	China	130	nonsymbolic	29	17	10	3	1	512
1598	China	130	nonsymbolic	30	16	10	2	1	401
1599	China	130	nonsymbolic	31	22	8	4	1	3643
1600	China	130	nonsymbolic	32	27	20	1	0	4556
1601	China	130	nonsymbolic	33	24	8	4	1	8741
1602	China	130	nonsymbolic	34	26	16	2	1	5274
1603	China	130	nonsymbolic	35	27	18	2	0	840
1604	China	130	nonsymbolic	36	7	4	3	1	2002
1605	China	130	nonsymbolic	37	11	6	3	0	3699
1606	China	130	nonsymbolic	38	23	13	3	1	1628
1607	China	130	nonsymbolic	39	17	11	2	1	4574
1608	China	130	nonsymbolic	40	22	15	2	1	6613
1609	China	130	nonsymbolic	41	30	11	4	1	1756
1610	China	130	nonsymbolic	42	30	21	2	1	2134
1611	China	130	nonsymbolic	43	30	10	4	1	1828
1612	China	130	nonsymbolic	44	22	8	4	1	1638
1613	China	130	nonsymbolic	45	7	4	3	1	2215
1614	China	130	nonsymbolic	46	9	5	3	1	3419
1615	China	130	nonsymbolic	47	27	9	4	1	2358
1616	China	130	nonsymbolic	48	5	4	1	1	3635
1617	China	130	nonsymbolic	49	7	4	3	0	3297
1618	China	130	nonsymbolic	50	18	13	1	1	3053
1619	China	130	nonsymbolic	51	12	4	4	1	2231
1620	China	130	nonsymbolic	52	24	18	1	1	4977
1621	China	130	nonsymbolic	53	23	15	2	1	2398
1622	China	130	nonsymbolic	54	19	7	4	0	258
1623	China	130	nonsymbolic	55	17	10	3	1	6167
1624	China	130	nonsymbolic	56	8	5	2	1	27305
1625	China	131	nonsymbolic	1	23	13	3	1	1254
1626	China	131	nonsymbolic	2	24	8	4	1	1024
1627	China	131	nonsymbolic	3	12	7	3	1	1205
1628	China	131	nonsymbolic	4	9	7	1	1	1164
1629	China	131	nonsymbolic	5	28	19	2	1	1325
1630	China	131	nonsymbolic	6	12	4	4	1	1155
1631	China	131	nonsymbolic	7	21	17	1	0	1617
1632	China	131	nonsymbolic	8	7	5	1	1	2053
1633	China	131	nonsymbolic	9	19	15	1	1	1552
1634	China	131	nonsymbolic	10	17	6	4	1	960
1635	China	131	nonsymbolic	11	15	11	1	1	1203
1636	China	131	nonsymbolic	12	13	7	3	1	1212
1637	China	131	nonsymbolic	13	5	4	1	1	1459
1638	China	131	nonsymbolic	14	9	5	3	1	1390
1639	China	131	nonsymbolic	15	27	10	4	1	2231
1640	China	131	nonsymbolic	16	29	21	1	1	999
1641	China	131	nonsymbolic	17	29	15	3	1	1319
1642	China	131	nonsymbolic	18	14	9	2	1	2237
1643	China	131	nonsymbolic	19	14	9	2	0	2358
1644	China	131	nonsymbolic	20	25	16	2	1	1020
1645	China	131	nonsymbolic	21	5	4	1	1	1223
1646	China	131	nonsymbolic	22	21	16	1	1	1267
1647	China	131	nonsymbolic	23	27	10	4	1	917
1648	China	131	nonsymbolic	24	26	15	3	1	1024
1649	China	131	nonsymbolic	25	22	8	4	1	892
1650	China	131	nonsymbolic	26	10	7	2	1	1110
1651	China	131	nonsymbolic	27	21	14	2	1	1182
1652	China	131	nonsymbolic	28	11	8	1	1	1109
1653	China	131	nonsymbolic	29	17	10	3	1	1050
1654	China	131	nonsymbolic	30	16	10	2	1	1075
1655	China	131	nonsymbolic	31	22	8	4	1	845
1656	China	131	nonsymbolic	32	27	20	1	1	831
1657	China	131	nonsymbolic	33	24	8	4	1	996
1658	China	131	nonsymbolic	34	26	16	2	1	1053
1659	China	131	nonsymbolic	35	27	18	2	1	1202
1660	China	131	nonsymbolic	36	7	4	3	1	1435
1661	China	131	nonsymbolic	37	11	6	3	1	1178
1662	China	131	nonsymbolic	38	23	13	3	1	1243
1663	China	131	nonsymbolic	39	17	11	2	1	1215
1664	China	131	nonsymbolic	40	22	15	2	1	1331
1665	China	131	nonsymbolic	41	30	11	4	1	1029
1666	China	131	nonsymbolic	42	30	21	2	1	1036
1667	China	131	nonsymbolic	43	30	10	4	0	1020
1668	China	131	nonsymbolic	44	22	8	4	0	1404
1669	China	131	nonsymbolic	45	7	4	3	1	1294
1670	China	131	nonsymbolic	46	9	5	3	1	1003
1671	China	131	nonsymbolic	47	27	9	4	1	970
1672	China	131	nonsymbolic	48	5	4	1	1	1830
1673	China	131	nonsymbolic	49	7	4	3	1	1193
1674	China	131	nonsymbolic	50	18	13	1	1	980
1675	China	131	nonsymbolic	51	12	4	4	1	8501
1676	China	131	nonsymbolic	52	24	18	1	0	143
1677	China	131	nonsymbolic	53	23	15	2	0	1216
1678	China	131	nonsymbolic	54	19	7	4	1	1065
1679	China	131	nonsymbolic	55	17	10	3	1	1170
1680	China	131	nonsymbolic	56	8	5	2	1	1854
1681	China	132	nonsymbolic	1	23	13	3	1	1947
1682	China	132	nonsymbolic	2	24	8	4	1	1320
1683	China	132	nonsymbolic	3	12	7	3	1	2334
1684	China	132	nonsymbolic	4	9	7	1	1	3752
1685	China	132	nonsymbolic	5	28	19	2	1	1712
1686	China	132	nonsymbolic	6	12	4	4	1	2922
1687	China	132	nonsymbolic	7	21	17	1	0	3017
1688	China	132	nonsymbolic	8	7	5	1	1	1603
1689	China	132	nonsymbolic	9	19	15	1	1	1369
1690	China	132	nonsymbolic	10	17	6	4	1	3003
1691	China	132	nonsymbolic	11	15	11	1	1	1334
1692	China	132	nonsymbolic	12	13	7	3	1	2169
1693	China	132	nonsymbolic	13	5	4	1	1	1486
1694	China	132	nonsymbolic	14	9	5	3	0	1292
1695	China	132	nonsymbolic	15	27	10	4	1	988
1696	China	132	nonsymbolic	16	29	21	1	1	1029
1697	China	132	nonsymbolic	17	29	15	3	1	1372
1698	China	132	nonsymbolic	18	14	9	2	1	2691
1699	China	132	nonsymbolic	19	14	9	2	1	3670
1700	China	132	nonsymbolic	20	25	16	2	1	1683
1701	China	132	nonsymbolic	21	5	4	1	1	1957
1702	China	132	nonsymbolic	22	21	16	1	1	2971
1703	China	132	nonsymbolic	23	27	10	4	1	2367
1704	China	132	nonsymbolic	24	26	15	3	1	1747
1705	China	132	nonsymbolic	25	22	8	4	1	1770
1706	China	132	nonsymbolic	26	10	7	2	1	3218
1707	China	132	nonsymbolic	27	21	14	2	1	8253
1708	China	132	nonsymbolic	28	11	8	1	1	3247
1709	China	132	nonsymbolic	29	17	10	3	1	1920
1710	China	132	nonsymbolic	30	16	10	2	1	983
1711	China	132	nonsymbolic	31	22	8	4	1	798
1712	China	132	nonsymbolic	32	27	20	1	1	857
1713	China	132	nonsymbolic	33	24	8	4	1	910
1714	China	132	nonsymbolic	34	26	16	2	1	1371
1715	China	132	nonsymbolic	35	27	18	2	1	972
1716	China	132	nonsymbolic	36	7	4	3	1	1579
1717	China	132	nonsymbolic	37	11	6	3	1	1853
1718	China	132	nonsymbolic	38	23	13	3	1	1732
1719	China	132	nonsymbolic	39	17	11	2	1	3330
1720	China	132	nonsymbolic	40	22	15	2	1	2035
1721	China	132	nonsymbolic	41	30	11	4	1	1846
1722	China	132	nonsymbolic	42	30	21	2	1	1264
1723	China	132	nonsymbolic	43	30	10	4	1	1533
1724	China	132	nonsymbolic	44	22	8	4	1	958
1725	China	132	nonsymbolic	45	7	4	3	1	1008
1726	China	132	nonsymbolic	46	9	5	3	1	2011
1727	China	132	nonsymbolic	47	27	9	4	1	851
1728	China	132	nonsymbolic	48	5	4	1	1	2075
1729	China	132	nonsymbolic	49	7	4	3	1	1607
1730	China	132	nonsymbolic	50	18	13	1	1	3018
1731	China	132	nonsymbolic	51	12	4	4	1	2638
1732	China	132	nonsymbolic	52	24	18	1	1	1652
1733	China	132	nonsymbolic	53	23	15	2	1	4749
1734	China	132	nonsymbolic	54	19	7	4	1	2816
1735	China	132	nonsymbolic	55	17	10	3	1	1752
1736	China	132	nonsymbolic	56	8	5	2	1	1551
1737	China	133	nonsymbolic	1	23	13	3	1	2592
1738	China	133	nonsymbolic	2	24	8	4	1	4843
1739	China	133	nonsymbolic	3	12	7	3	1	3729
1740	China	133	nonsymbolic	4	9	7	1	1	3207
1741	China	133	nonsymbolic	5	28	19	2	1	3408
1742	China	133	nonsymbolic	6	12	4	4	1	3580
1743	China	133	nonsymbolic	7	21	17	1	1	2802
1744	China	133	nonsymbolic	8	7	5	1	1	2260
1745	China	133	nonsymbolic	9	19	15	1	1	3198
1746	China	133	nonsymbolic	10	17	6	4	1	1901
1747	China	133	nonsymbolic	11	15	11	1	1	1616
1748	China	133	nonsymbolic	12	13	7	3	1	3150
1749	China	133	nonsymbolic	13	5	4	1	1	3560
1750	China	133	nonsymbolic	14	9	5	3	1	3652
1751	China	133	nonsymbolic	15	27	10	4	1	2690
1752	China	133	nonsymbolic	16	29	21	1	1	3887
1753	China	133	nonsymbolic	17	29	15	3	1	13195
1754	China	133	nonsymbolic	18	14	9	2	1	2828
1755	China	133	nonsymbolic	19	14	9	2	1	4494
1756	China	133	nonsymbolic	20	25	16	2	1	2955
1757	China	133	nonsymbolic	21	5	4	1	1	3247
1758	China	133	nonsymbolic	22	21	16	1	1	2220
1759	China	133	nonsymbolic	23	27	10	4	1	3168
1760	China	133	nonsymbolic	24	26	15	3	1	2847
1761	China	133	nonsymbolic	25	22	8	4	1	3147
1762	China	133	nonsymbolic	26	10	7	2	1	5426
1763	China	133	nonsymbolic	27	21	14	2	1	1564
1764	China	133	nonsymbolic	28	11	8	1	1	2328
1765	China	133	nonsymbolic	29	17	10	3	1	2475
1766	China	133	nonsymbolic	30	16	10	2	1	1837
1767	China	133	nonsymbolic	31	22	8	4	1	1392
1768	China	133	nonsymbolic	32	27	20	1	0	1364
1769	China	133	nonsymbolic	33	24	8	4	1	1522
1770	China	133	nonsymbolic	34	26	16	2	1	2905
1771	China	133	nonsymbolic	35	27	18	2	1	1338
1772	China	133	nonsymbolic	36	7	4	3	1	1782
1773	China	133	nonsymbolic	37	11	6	3	1	2751
1774	China	133	nonsymbolic	38	23	13	3	1	3022
1775	China	133	nonsymbolic	39	17	11	2	1	2931
1776	China	133	nonsymbolic	40	22	15	2	1	3275
1777	China	133	nonsymbolic	41	30	11	4	1	2751
1778	China	133	nonsymbolic	42	30	21	2	1	2149
1779	China	133	nonsymbolic	43	30	10	4	1	2150
1780	China	133	nonsymbolic	44	22	8	4	1	4537
1781	China	133	nonsymbolic	45	7	4	3	1	2847
1782	China	133	nonsymbolic	46	9	5	3	0	4860
1783	China	133	nonsymbolic	47	27	9	4	1	2476
1784	China	133	nonsymbolic	48	5	4	1	0	4055
1785	China	133	nonsymbolic	49	7	4	3	1	1786
1786	China	133	nonsymbolic	50	18	13	1	1	2191
1787	China	133	nonsymbolic	51	12	4	4	1	1272
1788	China	133	nonsymbolic	52	24	18	1	1	2070
1789	China	133	nonsymbolic	53	23	15	2	1	1856
1790	China	133	nonsymbolic	54	19	7	4	1	1618
1791	China	133	nonsymbolic	55	17	10	3	1	1804
1792	China	133	nonsymbolic	56	8	5	2	1	2135
1793	China	134	nonsymbolic	1	23	13	3	1	2977
1794	China	134	nonsymbolic	2	24	8	4	1	3617
1795	China	134	nonsymbolic	3	12	7	3	1	3529
1796	China	134	nonsymbolic	4	9	7	1	1	3266
1797	China	134	nonsymbolic	5	28	19	2	1	3275
1798	China	134	nonsymbolic	6	12	4	4	1	2640
1799	China	134	nonsymbolic	7	21	17	1	1	3129
1800	China	134	nonsymbolic	8	7	5	1	1	3238
1801	China	134	nonsymbolic	9	19	15	1	1	3366
1802	China	134	nonsymbolic	10	17	6	4	1	3129
1803	China	134	nonsymbolic	11	15	11	1	1	3414
1804	China	134	nonsymbolic	12	13	7	3	1	8818
1805	China	134	nonsymbolic	13	5	4	1	1	2763
1806	China	134	nonsymbolic	14	9	5	3	1	3013
1807	China	134	nonsymbolic	15	27	10	4	1	2876
1808	China	134	nonsymbolic	16	29	21	1	1	2601
1809	China	134	nonsymbolic	17	29	15	3	1	1995
1810	China	134	nonsymbolic	18	14	9	2	1	1813
1811	China	134	nonsymbolic	19	14	9	2	1	1657
1812	China	134	nonsymbolic	20	25	16	2	1	2728
1813	China	134	nonsymbolic	21	5	4	1	1	2752
1814	China	134	nonsymbolic	22	21	16	1	1	2668
1815	China	134	nonsymbolic	23	27	10	4	1	2678
1816	China	134	nonsymbolic	24	26	15	3	1	2463
1817	China	134	nonsymbolic	25	22	8	4	1	2992
1818	China	134	nonsymbolic	26	10	7	2	1	2678
1819	China	134	nonsymbolic	27	21	14	2	1	3235
1820	China	134	nonsymbolic	28	11	8	1	1	3134
1821	China	134	nonsymbolic	29	17	10	3	1	2881
1822	China	134	nonsymbolic	30	16	10	2	1	3990
1823	China	134	nonsymbolic	31	22	8	4	1	3241
1824	China	134	nonsymbolic	32	27	20	1	1	3066
1825	China	134	nonsymbolic	33	24	8	4	1	3486
1826	China	134	nonsymbolic	34	26	16	2	1	2633
1827	China	134	nonsymbolic	35	27	18	2	1	3164
1828	China	134	nonsymbolic	36	7	4	3	1	2402
1829	China	134	nonsymbolic	37	11	6	3	1	2546
1830	China	134	nonsymbolic	38	23	13	3	1	21
1831	China	134	nonsymbolic	39	17	11	2	1	1894
1832	China	134	nonsymbolic	40	22	15	2	1	2720
1833	China	134	nonsymbolic	41	30	11	4	1	3298
1834	China	134	nonsymbolic	42	30	21	2	1	2610
1835	China	134	nonsymbolic	43	30	10	4	1	2854
1836	China	134	nonsymbolic	44	22	8	4	1	2732
1837	China	134	nonsymbolic	45	7	4	3	1	2522
1838	China	134	nonsymbolic	46	9	5	3	1	2669
1839	China	134	nonsymbolic	47	27	9	4	1	2509
1840	China	134	nonsymbolic	48	5	4	1	0	2908
1841	China	134	nonsymbolic	49	7	4	3	1	2673
1842	China	134	nonsymbolic	50	18	13	1	1	2233
1843	China	134	nonsymbolic	51	12	4	4	1	3385
1844	China	134	nonsymbolic	52	24	18	1	0	4262
1845	China	134	nonsymbolic	53	23	15	2	1	2215
1846	China	134	nonsymbolic	54	19	7	4	1	2046
1847	China	134	nonsymbolic	55	17	10	3	1	2477
1848	China	134	nonsymbolic	56	8	5	2	1	2713
1849	China	135	nonsymbolic	1	23	13	3	1	4463
1850	China	135	nonsymbolic	2	24	8	4	1	2549
1851	China	135	nonsymbolic	3	12	7	3	1	2564
1852	China	135	nonsymbolic	4	9	7	1	1	20261
1853	China	135	nonsymbolic	5	28	19	2	1	7481
1854	China	135	nonsymbolic	6	12	4	4	1	4245
1855	China	135	nonsymbolic	7	21	17	1	1	6860
1856	China	135	nonsymbolic	8	7	5	1	0	28790
1857	China	135	nonsymbolic	9	19	15	1	0	6941
1858	China	135	nonsymbolic	10	17	6	4	1	3765
1859	China	135	nonsymbolic	11	15	11	1	0	3402
1860	China	135	nonsymbolic	12	13	7	3	1	3881
1861	China	135	nonsymbolic	13	5	4	1	1	17001
1862	China	135	nonsymbolic	14	9	5	3	1	4515
1863	China	135	nonsymbolic	15	27	10	4	1	4246
1864	China	135	nonsymbolic	16	29	21	1	0	5794
1865	China	135	nonsymbolic	17	29	15	3	0	12126
1866	China	135	nonsymbolic	18	14	9	2	1	5618
1867	China	135	nonsymbolic	19	14	9	2	1	6961
1868	China	135	nonsymbolic	20	25	16	2	0	4266
1869	China	135	nonsymbolic	21	5	4	1	0	4676
1870	China	135	nonsymbolic	22	21	16	1	1	8710
1871	China	135	nonsymbolic	23	27	10	4	1	2858
1872	China	135	nonsymbolic	24	26	15	3	1	4248
1873	China	135	nonsymbolic	25	22	8	4	1	3551
1874	China	135	nonsymbolic	26	10	7	2	1	3211
1875	China	135	nonsymbolic	27	21	14	2	1	3656
1876	China	135	nonsymbolic	28	11	8	1	0	4636
1877	China	135	nonsymbolic	29	17	10	3	1	3280
1878	China	135	nonsymbolic	30	16	10	2	0	268
1879	China	135	nonsymbolic	31	22	8	4	1	4529
1880	China	135	nonsymbolic	32	27	20	1	1	7329
1881	China	135	nonsymbolic	33	24	8	4	1	5282
1882	China	135	nonsymbolic	34	26	16	2	0	248
1883	China	135	nonsymbolic	35	27	18	2	1	4938
1884	China	135	nonsymbolic	36	7	4	3	1	2187
1885	China	135	nonsymbolic	37	11	6	3	1	4383
1886	China	135	nonsymbolic	38	23	13	3	1	4162
1887	China	135	nonsymbolic	39	17	11	2	1	3798
1888	China	135	nonsymbolic	40	22	15	2	0	4199
1889	China	135	nonsymbolic	41	30	11	4	1	3993
1890	China	135	nonsymbolic	42	30	21	2	1	4131
1891	China	135	nonsymbolic	43	30	10	4	1	4557
1892	China	135	nonsymbolic	44	22	8	4	1	3374
1893	China	135	nonsymbolic	45	7	4	3	1	3792
1894	China	135	nonsymbolic	46	9	5	3	1	3131
1895	China	135	nonsymbolic	47	27	9	4	1	3216
1896	China	135	nonsymbolic	48	5	4	1	0	3697
1897	China	135	nonsymbolic	49	7	4	3	1	3561
1898	China	135	nonsymbolic	50	18	13	1	1	4384
1899	China	135	nonsymbolic	51	12	4	4	1	3870
1900	China	135	nonsymbolic	52	24	18	1	0	5590
1901	China	135	nonsymbolic	53	23	15	2	1	5814
1902	China	135	nonsymbolic	54	19	7	4	1	2571
1903	China	135	nonsymbolic	55	17	10	3	1	4518
1904	China	135	nonsymbolic	56	8	5	2	1	4692
1905	China	136	nonsymbolic	1	23	13	3	1	1767
1906	China	136	nonsymbolic	2	24	8	4	1	1202
1907	China	136	nonsymbolic	3	12	7	3	1	1091
1908	China	136	nonsymbolic	4	9	7	1	1	20300
1909	China	136	nonsymbolic	5	28	19	2	1	1537
1910	China	136	nonsymbolic	6	12	4	4	1	1164
1911	China	136	nonsymbolic	7	21	17	1	1	2100
1912	China	136	nonsymbolic	8	7	5	1	1	1535
1913	China	136	nonsymbolic	9	19	15	1	0	9346
1914	China	136	nonsymbolic	10	17	6	4	1	1244
1915	China	136	nonsymbolic	11	15	11	1	1	1748
1916	China	136	nonsymbolic	12	13	7	3	1	1149
1917	China	136	nonsymbolic	13	5	4	1	1	6293
1918	China	136	nonsymbolic	14	9	5	3	1	1080
1919	China	136	nonsymbolic	15	27	10	4	1	1528
1920	China	136	nonsymbolic	16	29	21	1	1	1196
1921	China	136	nonsymbolic	17	29	15	3	1	1209
1922	China	136	nonsymbolic	18	14	9	2	1	1523
1923	China	136	nonsymbolic	19	14	9	2	1	1147
1924	China	136	nonsymbolic	20	25	16	2	1	1946
1925	China	136	nonsymbolic	21	5	4	1	1	2897
1926	China	136	nonsymbolic	22	21	16	1	1	1665
1927	China	136	nonsymbolic	23	27	10	4	1	1136
1928	China	136	nonsymbolic	24	26	15	3	1	1873
1929	China	136	nonsymbolic	25	22	8	4	1	1272
1930	China	136	nonsymbolic	26	10	7	2	1	963
1931	China	136	nonsymbolic	27	21	14	2	1	1237
1932	China	136	nonsymbolic	28	11	8	1	1	1985
1933	China	136	nonsymbolic	29	17	10	3	1	1627
1934	China	136	nonsymbolic	30	16	10	2	1	1872
1935	China	136	nonsymbolic	31	22	8	4	1	1007
1936	China	136	nonsymbolic	32	27	20	1	1	960
1937	China	136	nonsymbolic	33	24	8	4	1	1080
1938	China	136	nonsymbolic	34	26	16	2	1	896
1939	China	136	nonsymbolic	35	27	18	2	1	1288
1940	China	136	nonsymbolic	36	7	4	3	1	1915
1941	China	136	nonsymbolic	37	11	6	3	1	1741
1942	China	136	nonsymbolic	38	23	13	3	1	1659
1943	China	136	nonsymbolic	39	17	11	2	1	2890
1944	China	136	nonsymbolic	40	22	15	2	1	1012
1945	China	136	nonsymbolic	41	30	11	4	1	1388
1946	China	136	nonsymbolic	42	30	21	2	1	2487
1947	China	136	nonsymbolic	43	30	10	4	1	1087
1948	China	136	nonsymbolic	44	22	8	4	1	1231
1949	China	136	nonsymbolic	45	7	4	3	1	1502
1950	China	136	nonsymbolic	46	9	5	3	1	1081
1951	China	136	nonsymbolic	47	27	9	4	1	966
1952	China	136	nonsymbolic	48	5	4	1	1	2897
1953	China	136	nonsymbolic	49	7	4	3	1	1366
1954	China	136	nonsymbolic	50	18	13	1	1	1482
1955	China	136	nonsymbolic	51	12	4	4	1	1135
1956	China	136	nonsymbolic	52	24	18	1	1	1220
1957	China	136	nonsymbolic	53	23	15	2	1	1708
1958	China	136	nonsymbolic	54	19	7	4	1	1095
1959	China	136	nonsymbolic	55	17	10	3	1	1266
1960	China	136	nonsymbolic	56	8	5	2	1	795
1961	China	137	nonsymbolic	1	23	13	3	1	2042
1962	China	137	nonsymbolic	2	24	8	4	1	2024
1963	China	137	nonsymbolic	3	12	7	3	1	2169
1964	China	137	nonsymbolic	4	9	7	1	1	3172
1965	China	137	nonsymbolic	5	28	19	2	1	1334
1966	China	137	nonsymbolic	6	12	4	4	0	726
1967	China	137	nonsymbolic	7	21	17	1	1	3507
1968	China	137	nonsymbolic	8	7	5	1	1	2161
1969	China	137	nonsymbolic	9	19	15	1	1	2744
1970	China	137	nonsymbolic	10	17	6	4	1	1937
1971	China	137	nonsymbolic	11	15	11	1	0	2968
1972	China	137	nonsymbolic	12	13	7	3	1	1739
1973	China	137	nonsymbolic	13	5	4	1	0	3270
1974	China	137	nonsymbolic	14	9	5	3	1	1475
1975	China	137	nonsymbolic	15	27	10	4	1	1299
1976	China	137	nonsymbolic	16	29	21	1	1	1429
1977	China	137	nonsymbolic	17	29	15	3	1	696
1978	China	137	nonsymbolic	18	14	9	2	1	2679
1979	China	137	nonsymbolic	19	14	9	2	1	2186
1980	China	137	nonsymbolic	20	25	16	2	1	689
1981	China	137	nonsymbolic	21	5	4	1	1	2070
1982	China	137	nonsymbolic	22	21	16	1	0	2762
1983	China	137	nonsymbolic	23	27	10	4	1	1278
1984	China	137	nonsymbolic	24	26	15	3	1	1803
1985	China	137	nonsymbolic	25	22	8	4	1	1383
1986	China	137	nonsymbolic	26	10	7	2	1	2768
1987	China	137	nonsymbolic	27	21	14	2	1	1521
1988	China	137	nonsymbolic	28	11	8	1	1	2586
1989	China	137	nonsymbolic	29	17	10	3	0	1817
1990	China	137	nonsymbolic	30	16	10	2	1	1651
1991	China	137	nonsymbolic	31	22	8	4	1	2460
1992	China	137	nonsymbolic	32	27	20	1	1	1048
1993	China	137	nonsymbolic	33	24	8	4	1	1000
1994	China	137	nonsymbolic	34	26	16	2	1	1484
1995	China	137	nonsymbolic	35	27	18	2	1	1964
1996	China	137	nonsymbolic	36	7	4	3	1	2582
1997	China	137	nonsymbolic	37	11	6	3	1	2934
1998	China	137	nonsymbolic	38	23	13	3	1	1222
1999	China	137	nonsymbolic	39	17	11	2	1	1805
[truncated: 8,641 more rows]
