# Supplementary material for: Cognitive mediators of US—China differences in early symbolic arithmetic
Source: PLoS One. 2021 Aug 25;16(8):e0255283. doi: 10.1371/journal.pone.0255283 (PMC8386833; doi:10.1371/journal.pone.0255283)
Supplement: S3 Dataset — (CSV) [file pone.0255283.s003.csv]

	nation	Subject	format	trial	first.addend	second.addend	comparison	ratio.bin	correct	rt
1	China	101	nonsymbolic	1	4	5	7	1	TRUE	1319
2	China	101	nonsymbolic	2	5	6	6	3	TRUE	2585
3	China	101	nonsymbolic	3	10	5	29	3	TRUE	11842
4	China	101	nonsymbolic	4	6	6	7	3	TRUE	3737
5	China	101	nonsymbolic	5	5	8	23	3	TRUE	161
6	China	101	nonsymbolic	6	4	6	7	2	TRUE	835
7	China	101	nonsymbolic	7	8	6	21	2	TRUE	1243
8	China	101	nonsymbolic	8	7	6	7	3	TRUE	695
9	China	101	nonsymbolic	9	5	14	15	1	TRUE	5062
10	China	101	nonsymbolic	10	11	5	26	2	TRUE	5168
11	China	101	nonsymbolic	11	7	14	29	1	TRUE	3852
12	China	101	nonsymbolic	12	9	7	25	2	FALSE	12193
13	China	101	nonsymbolic	13	16	4	27	1	FALSE	616
14	China	101	nonsymbolic	14	4	5	5	3	TRUE	1743
15	China	101	nonsymbolic	15	16	5	17	1	TRUE	1660
16	China	101	nonsymbolic	16	7	7	9	2	TRUE	3307
17	China	101	nonsymbolic	17	5	6	8	1	TRUE	4213
18	China	101	nonsymbolic	18	9	7	10	2	TRUE	4668
19	China	101	nonsymbolic	19	12	16	19	2	FALSE	770
20	China	101	nonsymbolic	20	5	5	17	3	TRUE	1557
21	China	101	nonsymbolic	21	7	4	15	1	FALSE	11404
22	China	101	nonsymbolic	22	4	5	14	2	FALSE	4408
23	China	101	nonsymbolic	23	8	8	21	1	TRUE	5213
24	China	101	nonsymbolic	24	4	11	26	3	TRUE	1094
25	China	102	nonsymbolic	1	5	4	5	3	TRUE	21835
26	China	102	nonsymbolic	2	5	5	17	3	TRUE	2764
27	China	102	nonsymbolic	3	5	4	7	1	FALSE	4447
28	China	102	nonsymbolic	4	8	5	23	3	TRUE	3656
29	China	102	nonsymbolic	5	6	4	7	2	FALSE	2602
30	China	102	nonsymbolic	6	4	16	27	1	FALSE	1403
31	China	102	nonsymbolic	7	12	16	19	2	TRUE	1801
32	China	102	nonsymbolic	8	6	7	7	3	FALSE	2781
33	China	102	nonsymbolic	9	5	6	8	1	FALSE	4625
34	China	102	nonsymbolic	10	16	5	17	1	TRUE	1569
35	China	102	nonsymbolic	11	11	5	26	2	FALSE	3908
36	China	102	nonsymbolic	12	4	11	26	3	TRUE	1196
37	China	102	nonsymbolic	13	9	7	10	2	TRUE	3505
38	China	102	nonsymbolic	14	7	9	25	2	TRUE	4550
39	China	102	nonsymbolic	15	7	14	29	1	TRUE	3579
40	China	102	nonsymbolic	16	7	7	9	2	TRUE	1787
41	China	102	nonsymbolic	17	4	5	14	2	FALSE	2017
42	China	102	nonsymbolic	18	5	14	15	1	FALSE	2253
43	China	102	nonsymbolic	19	5	10	29	3	TRUE	5883
44	China	102	nonsymbolic	20	8	8	21	1	FALSE	1216
45	China	102	nonsymbolic	21	4	7	15	1	TRUE	6890
46	China	102	nonsymbolic	22	6	6	7	3	TRUE	3815
47	China	102	nonsymbolic	23	8	6	21	2	FALSE	6448
48	China	102	nonsymbolic	24	6	5	6	3	TRUE	1584
49	China	103	nonsymbolic	1	6	5	6	3	TRUE	5631
50	China	103	nonsymbolic	2	5	4	14	2	FALSE	6810
51	China	103	nonsymbolic	3	7	9	10	2	TRUE	17363
52	China	103	nonsymbolic	4	10	5	29	3	TRUE	21872
53	China	103	nonsymbolic	5	4	7	15	1	FALSE	74631
54	China	103	nonsymbolic	6	5	6	8	1	TRUE	6585
55	China	103	nonsymbolic	7	7	7	9	2	TRUE	8870
56	China	103	nonsymbolic	8	4	11	26	3	TRUE	3516
57	China	103	nonsymbolic	9	5	5	17	3	FALSE	5982
58	China	103	nonsymbolic	10	5	11	26	2	TRUE	3228
59	China	103	nonsymbolic	11	6	6	7	3	TRUE	5164
60	China	103	nonsymbolic	12	6	4	7	2	FALSE	2033
61	China	103	nonsymbolic	13	4	16	27	1	FALSE	3095
62	China	103	nonsymbolic	14	6	8	21	2	TRUE	2196
63	China	103	nonsymbolic	15	6	7	7	3	TRUE	2917
64	China	103	nonsymbolic	16	12	16	19	2	FALSE	4011
65	China	103	nonsymbolic	17	14	7	29	1	TRUE	4787
66	China	103	nonsymbolic	18	5	8	23	3	TRUE	2142
67	China	103	nonsymbolic	19	9	7	25	2	TRUE	1786
68	China	103	nonsymbolic	20	4	5	7	1	TRUE	1821
69	China	103	nonsymbolic	21	8	8	21	1	FALSE	1799
70	China	103	nonsymbolic	22	5	14	15	1	FALSE	5097
71	China	103	nonsymbolic	23	5	4	5	3	TRUE	1923
72	China	103	nonsymbolic	24	16	5	17	1	TRUE	9904
73	China	104	nonsymbolic	1	4	11	26	3	TRUE	527
74	China	104	nonsymbolic	2	7	7	9	2	TRUE	1214
75	China	104	nonsymbolic	3	5	5	17	3	FALSE	523
76	China	104	nonsymbolic	4	5	14	15	1	TRUE	478
77	China	104	nonsymbolic	5	6	5	6	3	TRUE	124
78	China	104	nonsymbolic	6	8	6	21	2	FALSE	311
79	China	104	nonsymbolic	7	5	4	14	2	TRUE	1390
80	China	104	nonsymbolic	8	5	8	23	3	FALSE	3401
81	China	104	nonsymbolic	9	6	6	7	3	TRUE	2028
82	China	104	nonsymbolic	10	5	11	26	2	FALSE	2639
83	China	104	nonsymbolic	11	5	6	8	1	FALSE	634
84	China	104	nonsymbolic	12	4	5	7	1	FALSE	162
85	China	104	nonsymbolic	13	7	4	15	1	TRUE	1375
86	China	104	nonsymbolic	14	10	5	29	3	TRUE	3536
87	China	104	nonsymbolic	15	16	4	27	1	TRUE	98
88	China	104	nonsymbolic	16	4	6	7	2	TRUE	365
89	China	104	nonsymbolic	17	16	12	19	2	TRUE	262
90	China	104	nonsymbolic	18	4	5	5	3	TRUE	218
91	China	104	nonsymbolic	19	14	7	29	1	TRUE	2620
92	China	104	nonsymbolic	20	8	8	21	1	FALSE	477
93	China	104	nonsymbolic	21	7	6	7	3	FALSE	1454
94	China	104	nonsymbolic	22	9	7	10	2	FALSE	3544
95	China	104	nonsymbolic	23	5	16	17	1	TRUE	691
96	China	104	nonsymbolic	24	9	7	25	2	TRUE	828
97	China	105	nonsymbolic	1	4	5	7	1	TRUE	2695
98	China	105	nonsymbolic	2	6	5	6	3	TRUE	3697
99	China	105	nonsymbolic	3	8	6	21	2	TRUE	157
100	China	105	nonsymbolic	4	4	5	5	3	TRUE	836
101	China	105	nonsymbolic	5	16	4	27	1	TRUE	226
102	China	105	nonsymbolic	6	5	11	26	2	TRUE	2546
103	China	105	nonsymbolic	7	7	4	15	1	TRUE	4066
104	China	105	nonsymbolic	8	7	9	25	2	TRUE	4542
105	China	105	nonsymbolic	9	8	8	21	1	TRUE	4155
106	China	105	nonsymbolic	10	4	5	14	2	TRUE	1696
107	China	105	nonsymbolic	11	7	9	10	2	TRUE	1814
108	China	105	nonsymbolic	12	6	4	7	2	TRUE	1952
109	China	105	nonsymbolic	13	7	7	9	2	TRUE	1554
110	China	105	nonsymbolic	14	8	5	23	3	TRUE	3021
111	China	105	nonsymbolic	15	4	11	26	3	TRUE	4125
112	China	105	nonsymbolic	16	6	6	7	3	FALSE	690
113	China	105	nonsymbolic	17	5	5	17	3	TRUE	1777
114	China	105	nonsymbolic	18	7	14	29	1	TRUE	3362
115	China	105	nonsymbolic	19	6	7	7	3	TRUE	389
116	China	105	nonsymbolic	20	5	16	17	1	TRUE	92
117	China	105	nonsymbolic	21	16	12	19	2	TRUE	34
118	China	105	nonsymbolic	22	5	10	29	3	TRUE	1373
119	China	105	nonsymbolic	23	14	5	15	1	TRUE	42
120	China	105	nonsymbolic	24	6	5	8	1	TRUE	4299
121	China	107	nonsymbolic	1	5	8	23	3	TRUE	83
122	China	107	nonsymbolic	2	10	5	29	3	TRUE	40
123	China	107	nonsymbolic	3	5	4	5	3	TRUE	85
124	China	107	nonsymbolic	4	8	8	21	1	FALSE	227
125	China	107	nonsymbolic	5	6	6	7	3	TRUE	289
126	China	107	nonsymbolic	6	5	4	7	1	TRUE	348
127	China	107	nonsymbolic	7	7	9	25	2	FALSE	50
128	China	107	nonsymbolic	8	4	16	27	1	TRUE	28
129	China	107	nonsymbolic	9	7	6	7	3	TRUE	229
130	China	107	nonsymbolic	10	7	4	15	1	FALSE	210
131	China	107	nonsymbolic	11	7	7	9	2	FALSE	287
132	China	107	nonsymbolic	12	4	11	26	3	FALSE	107
133	China	107	nonsymbolic	13	5	6	8	1	TRUE	185
134	China	107	nonsymbolic	14	5	5	17	3	TRUE	340
135	China	107	nonsymbolic	15	16	12	19	2	FALSE	165
136	China	107	nonsymbolic	16	14	5	15	1	FALSE	272
137	China	107	nonsymbolic	17	6	5	6	3	TRUE	341
138	China	107	nonsymbolic	18	7	9	10	2	TRUE	278
139	China	107	nonsymbolic	19	16	5	17	1	TRUE	315
140	China	107	nonsymbolic	20	5	11	26	2	TRUE	90
141	China	107	nonsymbolic	21	5	4	14	2	TRUE	287
142	China	107	nonsymbolic	22	6	8	21	2	FALSE	208
143	China	107	nonsymbolic	23	4	6	7	2	TRUE	309
144	China	107	nonsymbolic	24	14	7	29	1	TRUE	277
145	China	108	nonsymbolic	1	7	14	29	1	TRUE	1091
146	China	108	nonsymbolic	2	8	5	23	3	TRUE	1987
147	China	108	nonsymbolic	3	5	4	14	2	FALSE	1239
148	China	108	nonsymbolic	4	8	8	21	1	TRUE	3554
149	China	108	nonsymbolic	5	6	5	8	1	TRUE	1431
150	China	108	nonsymbolic	6	7	7	9	2	TRUE	896
151	China	108	nonsymbolic	7	4	5	5	3	TRUE	1088
152	China	108	nonsymbolic	8	10	5	29	3	TRUE	885
153	China	108	nonsymbolic	9	4	11	26	3	TRUE	113
154	China	108	nonsymbolic	10	7	9	10	2	TRUE	2413
155	China	108	nonsymbolic	11	9	7	25	2	TRUE	1223
156	China	108	nonsymbolic	12	6	6	7	3	TRUE	1040
157	China	108	nonsymbolic	13	6	4	7	2	TRUE	2239
158	China	108	nonsymbolic	14	16	12	19	2	TRUE	1320
159	China	108	nonsymbolic	15	6	8	21	2	TRUE	1428
160	China	108	nonsymbolic	16	5	16	17	1	TRUE	2850
161	China	108	nonsymbolic	17	14	5	15	1	TRUE	8145
162	China	108	nonsymbolic	18	5	11	26	2	TRUE	703
163	China	108	nonsymbolic	19	5	5	17	3	TRUE	1186
164	China	108	nonsymbolic	20	4	16	27	1	TRUE	907
165	China	108	nonsymbolic	21	7	4	15	1	FALSE	603
166	China	108	nonsymbolic	22	5	4	7	1	TRUE	697
167	China	108	nonsymbolic	23	5	6	6	3	TRUE	500
168	China	108	nonsymbolic	24	6	7	7	3	TRUE	147
169	China	109	nonsymbolic	1	5	4	5	3	FALSE	2310
170	China	109	nonsymbolic	2	5	6	8	1	FALSE	2487
171	China	109	nonsymbolic	3	6	6	7	3	FALSE	3425
172	China	109	nonsymbolic	4	5	16	17	1	TRUE	5082
173	China	109	nonsymbolic	5	9	7	10	2	FALSE	1704
174	China	109	nonsymbolic	6	5	14	15	1	TRUE	4256
175	China	109	nonsymbolic	7	9	7	25	2	TRUE	780
176	China	109	nonsymbolic	8	5	5	17	3	FALSE	424
177	China	109	nonsymbolic	9	7	4	15	1	TRUE	400
178	China	109	nonsymbolic	10	10	5	29	3	FALSE	2302
179	China	109	nonsymbolic	11	16	4	27	1	TRUE	497
180	China	109	nonsymbolic	12	4	6	7	2	TRUE	1250
181	China	109	nonsymbolic	13	5	11	26	2	TRUE	689
182	China	109	nonsymbolic	14	6	8	21	2	TRUE	1624
183	China	109	nonsymbolic	15	8	5	23	3	TRUE	1146
184	China	109	nonsymbolic	16	4	5	14	2	TRUE	440
185	China	109	nonsymbolic	17	4	5	7	1	FALSE	1670
186	China	109	nonsymbolic	18	7	7	9	2	TRUE	695
187	China	109	nonsymbolic	19	16	12	19	2	FALSE	736
188	China	109	nonsymbolic	20	8	8	21	1	FALSE	455
189	China	109	nonsymbolic	21	7	14	29	1	TRUE	538
190	China	109	nonsymbolic	22	6	5	6	3	FALSE	599
191	China	109	nonsymbolic	23	4	11	26	3	FALSE	1796
192	China	109	nonsymbolic	24	6	7	7	3	FALSE	4279
193	China	110	nonsymbolic	1	4	5	14	2	TRUE	907
194	China	110	nonsymbolic	2	5	11	26	2	TRUE	625
195	China	110	nonsymbolic	3	16	5	17	1	FALSE	1609
196	China	110	nonsymbolic	4	10	5	29	3	TRUE	1453
197	China	110	nonsymbolic	5	7	7	9	2	TRUE	1047
198	China	110	nonsymbolic	6	6	6	7	3	TRUE	641
199	China	110	nonsymbolic	7	16	12	19	2	TRUE	781
200	China	110	nonsymbolic	8	8	8	21	1	FALSE	1281
201	China	110	nonsymbolic	9	5	6	6	3	TRUE	453
202	China	110	nonsymbolic	10	4	16	27	1	FALSE	266
203	China	110	nonsymbolic	11	9	7	10	2	TRUE	3312
204	China	110	nonsymbolic	12	4	6	7	2	TRUE	1266
205	China	110	nonsymbolic	13	6	7	7	3	TRUE	1406
206	China	110	nonsymbolic	14	6	5	8	1	TRUE	1015
207	China	110	nonsymbolic	15	14	5	15	1	TRUE	2390
208	China	110	nonsymbolic	16	7	9	25	2	FALSE	1454
209	China	110	nonsymbolic	17	5	4	5	3	TRUE	735
210	China	110	nonsymbolic	18	4	5	7	1	TRUE	750
211	China	110	nonsymbolic	19	8	6	21	2	FALSE	875
212	China	110	nonsymbolic	20	4	7	15	1	TRUE	4109
213	China	110	nonsymbolic	21	11	4	26	3	TRUE	391
214	China	110	nonsymbolic	22	7	14	29	1	FALSE	1016
215	China	110	nonsymbolic	23	5	5	17	3	FALSE	1594
216	China	110	nonsymbolic	24	5	8	23	3	FALSE	2125
217	China	111	nonsymbolic	1	8	8	21	1	TRUE	781
218	China	111	nonsymbolic	2	6	8	21	2	TRUE	1812
219	China	111	nonsymbolic	3	5	5	17	3	TRUE	5500
220	China	111	nonsymbolic	4	4	7	15	1	TRUE	3187
221	China	111	nonsymbolic	5	16	5	17	1	FALSE	31
222	China	111	nonsymbolic	6	7	7	9	2	FALSE	8735
223	China	111	nonsymbolic	7	4	5	7	1	TRUE	4265
224	China	111	nonsymbolic	8	6	5	6	3	TRUE	1969
225	China	111	nonsymbolic	9	16	12	19	2	TRUE	937
226	China	111	nonsymbolic	10	11	4	26	3	TRUE	1063
227	China	111	nonsymbolic	11	4	6	7	2	TRUE	1687
228	China	111	nonsymbolic	12	7	9	10	2	FALSE	594
229	China	111	nonsymbolic	13	7	14	29	1	FALSE	766
230	China	111	nonsymbolic	14	5	8	23	3	TRUE	750
231	China	111	nonsymbolic	15	14	5	15	1	TRUE	47
232	China	111	nonsymbolic	16	6	5	8	1	TRUE	234
233	China	111	nonsymbolic	17	16	4	27	1	TRUE	1172
234	China	111	nonsymbolic	18	7	9	25	2	TRUE	594
235	China	111	nonsymbolic	19	6	7	7	3	TRUE	2188
236	China	111	nonsymbolic	20	10	5	29	3	TRUE	125
237	China	111	nonsymbolic	21	5	4	5	3	TRUE	1532
238	China	111	nonsymbolic	22	5	4	14	2	TRUE	438
239	China	111	nonsymbolic	23	6	6	7	3	TRUE	11172
240	China	111	nonsymbolic	24	5	11	26	2	TRUE	781
241	China	112	nonsymbolic	1	10	5	29	3	TRUE	375
242	China	112	nonsymbolic	2	4	5	14	2	TRUE	1391
243	China	112	nonsymbolic	3	6	5	8	1	TRUE	1562
244	China	112	nonsymbolic	4	5	14	15	1	FALSE	3141
245	China	112	nonsymbolic	5	16	5	17	1	FALSE	3640
246	China	112	nonsymbolic	6	14	7	29	1	TRUE	484
247	China	112	nonsymbolic	7	8	5	23	3	TRUE	3219
248	China	112	nonsymbolic	8	6	8	21	2	TRUE	313
249	China	112	nonsymbolic	9	9	7	10	2	TRUE	422
250	China	112	nonsymbolic	10	5	6	6	3	TRUE	235
251	China	112	nonsymbolic	11	8	8	21	1	TRUE	3219
252	China	112	nonsymbolic	12	6	6	7	3	TRUE	4031
253	China	112	nonsymbolic	13	4	7	15	1	TRUE	859
254	China	112	nonsymbolic	14	7	7	9	2	FALSE	1172
255	China	112	nonsymbolic	15	9	7	25	2	TRUE	656
256	China	112	nonsymbolic	16	4	6	7	2	TRUE	219
257	China	112	nonsymbolic	17	5	5	17	3	TRUE	1094
258	China	112	nonsymbolic	18	4	5	7	1	TRUE	4782
259	China	112	nonsymbolic	19	11	4	26	3	FALSE	2047
260	China	112	nonsymbolic	20	16	4	27	1	FALSE	2062
261	China	112	nonsymbolic	21	6	7	7	3	TRUE	625
262	China	112	nonsymbolic	22	5	4	5	3	TRUE	3328
263	China	112	nonsymbolic	23	16	12	19	2	FALSE	2938
264	China	112	nonsymbolic	24	5	11	26	2	TRUE	547
265	China	113	nonsymbolic	1	5	4	7	1	FALSE	1125
266	China	113	nonsymbolic	2	8	8	21	1	TRUE	656
267	China	113	nonsymbolic	3	7	7	9	2	FALSE	1094
268	China	113	nonsymbolic	4	8	5	23	3	TRUE	969
269	China	113	nonsymbolic	5	6	5	8	1	TRUE	656
270	China	113	nonsymbolic	6	5	16	17	1	FALSE	1156
271	China	113	nonsymbolic	7	7	9	10	2	FALSE	828
272	China	113	nonsymbolic	8	5	14	15	1	FALSE	984
273	China	113	nonsymbolic	9	6	6	7	3	TRUE	719
274	China	113	nonsymbolic	10	7	9	25	2	TRUE	688
275	China	113	nonsymbolic	11	10	5	29	3	TRUE	1218
276	China	113	nonsymbolic	12	11	5	26	2	TRUE	1437
277	China	113	nonsymbolic	13	14	7	29	1	TRUE	1125
278	China	113	nonsymbolic	14	5	5	17	3	TRUE	2031
279	China	113	nonsymbolic	15	6	4	7	2	TRUE	453
280	China	113	nonsymbolic	16	8	6	21	2	TRUE	594
281	China	113	nonsymbolic	17	11	4	26	3	TRUE	625
282	China	113	nonsymbolic	18	4	7	15	1	FALSE	1141
283	China	113	nonsymbolic	19	6	7	7	3	FALSE	641
284	China	113	nonsymbolic	20	4	5	5	3	TRUE	1297
285	China	113	nonsymbolic	21	4	5	14	2	TRUE	1609
286	China	113	nonsymbolic	22	12	16	19	2	TRUE	1859
287	China	113	nonsymbolic	23	4	16	27	1	TRUE	1453
288	China	113	nonsymbolic	24	5	6	6	3	TRUE	1063
289	China	114	nonsymbolic	1	8	6	21	2	TRUE	1672
290	China	114	nonsymbolic	2	5	5	17	3	TRUE	1453
291	China	114	nonsymbolic	3	7	6	7	3	FALSE	2125
292	China	114	nonsymbolic	4	5	11	26	2	TRUE	1187
293	China	114	nonsymbolic	5	4	5	14	2	TRUE	859
294	China	114	nonsymbolic	6	7	14	29	1	TRUE	500
295	China	114	nonsymbolic	7	6	5	8	1	FALSE	3594
296	China	114	nonsymbolic	8	4	5	5	3	TRUE	2797
297	China	114	nonsymbolic	9	7	4	15	1	TRUE	1250
298	China	114	nonsymbolic	10	6	4	7	2	TRUE	2344
299	China	114	nonsymbolic	11	10	5	29	3	TRUE	2594
300	China	114	nonsymbolic	12	5	8	23	3	TRUE	703
301	China	114	nonsymbolic	13	6	5	6	3	TRUE	969
302	China	114	nonsymbolic	14	12	16	19	2	FALSE	1360
303	China	114	nonsymbolic	15	5	14	15	1	FALSE	1406
304	China	114	nonsymbolic	16	7	9	10	2	TRUE	1157
305	China	114	nonsymbolic	17	7	7	9	2	TRUE	1438
306	China	114	nonsymbolic	18	4	5	7	1	FALSE	1156
307	China	114	nonsymbolic	19	5	16	17	1	FALSE	625
308	China	114	nonsymbolic	20	16	4	27	1	TRUE	1203
309	China	114	nonsymbolic	21	4	11	26	3	TRUE	1297
310	China	114	nonsymbolic	22	6	6	7	3	FALSE	5063
311	China	114	nonsymbolic	23	8	8	21	1	TRUE	1094
312	China	114	nonsymbolic	24	9	7	25	2	TRUE	813
313	China	115	nonsymbolic	1	4	5	5	3	TRUE	9235
314	China	115	nonsymbolic	2	8	6	21	2	TRUE	297
315	China	115	nonsymbolic	3	4	6	7	2	TRUE	719
316	China	115	nonsymbolic	4	5	4	14	2	TRUE	344
317	China	115	nonsymbolic	5	7	7	9	2	TRUE	4235
318	China	115	nonsymbolic	6	6	6	7	3	FALSE	2125
319	China	115	nonsymbolic	7	9	7	25	2	TRUE	7078
320	China	115	nonsymbolic	8	5	4	7	1	TRUE	7859
321	China	115	nonsymbolic	9	5	6	8	1	FALSE	11031
322	China	115	nonsymbolic	10	5	10	29	3	TRUE	125
323	China	115	nonsymbolic	11	5	5	17	3	TRUE	4953
324	China	115	nonsymbolic	12	4	11	26	3	TRUE	281
325	China	115	nonsymbolic	13	16	5	17	1	TRUE	20157
326	China	115	nonsymbolic	14	4	7	15	1	TRUE	5062
327	China	115	nonsymbolic	15	8	5	23	3	TRUE	2641
328	China	115	nonsymbolic	16	7	9	10	2	FALSE	7297
329	China	115	nonsymbolic	17	4	16	27	1	TRUE	1812
330	China	115	nonsymbolic	18	11	5	26	2	TRUE	3453
331	China	115	nonsymbolic	19	7	6	7	3	TRUE	359
332	China	115	nonsymbolic	20	14	5	15	1	FALSE	2094
333	China	115	nonsymbolic	21	7	14	29	1	TRUE	391
334	China	115	nonsymbolic	22	16	12	19	2	FALSE	4094
335	China	115	nonsymbolic	23	8	8	21	1	TRUE	1094
336	China	115	nonsymbolic	24	6	5	6	3	FALSE	5657
337	China	116	nonsymbolic	1	7	6	7	3	TRUE	3312
338	China	116	nonsymbolic	2	10	5	29	3	TRUE	1531
339	China	116	nonsymbolic	3	8	5	23	3	TRUE	1437
340	China	116	nonsymbolic	4	6	8	21	2	TRUE	1704
341	China	116	nonsymbolic	5	5	4	14	2	FALSE	4391
342	China	116	nonsymbolic	6	8	8	21	1	TRUE	1735
343	China	116	nonsymbolic	7	16	12	19	2	TRUE	3110
344	China	116	nonsymbolic	8	5	14	15	1	TRUE	11156
345	China	116	nonsymbolic	9	5	5	17	3	TRUE	2422
346	China	116	nonsymbolic	10	5	6	8	1	TRUE	1829
347	China	116	nonsymbolic	11	4	6	7	2	TRUE	3734
348	China	116	nonsymbolic	12	4	16	27	1	FALSE	782
349	China	116	nonsymbolic	13	14	7	29	1	FALSE	937
350	China	116	nonsymbolic	14	7	4	15	1	FALSE	1203
351	China	116	nonsymbolic	15	4	5	7	1	TRUE	30953
352	China	116	nonsymbolic	16	5	4	5	3	TRUE	3063
353	China	116	nonsymbolic	17	6	6	7	3	TRUE	1140
354	China	116	nonsymbolic	18	7	9	10	2	TRUE	1000
355	China	116	nonsymbolic	19	5	6	6	3	TRUE	1625
356	China	116	nonsymbolic	20	7	9	25	2	TRUE	1360
357	China	116	nonsymbolic	21	7	7	9	2	TRUE	188
358	China	116	nonsymbolic	22	11	5	26	2	TRUE	1172
359	China	116	nonsymbolic	23	11	4	26	3	TRUE	1860
360	China	116	nonsymbolic	24	5	16	17	1	TRUE	2719
361	China	117	nonsymbolic	1	5	8	23	3	TRUE	3532
362	China	117	nonsymbolic	2	14	5	15	1	FALSE	1297
363	China	117	nonsymbolic	3	5	5	17	3	TRUE	2109
364	China	117	nonsymbolic	4	5	10	29	3	TRUE	4157
365	China	117	nonsymbolic	5	12	16	19	2	TRUE	2938
366	China	117	nonsymbolic	6	16	4	27	1	TRUE	2079
367	China	117	nonsymbolic	7	9	7	10	2	TRUE	3438
368	China	117	nonsymbolic	8	6	4	7	2	TRUE	3172
369	China	117	nonsymbolic	9	11	5	26	2	TRUE	1578
370	China	117	nonsymbolic	10	7	14	29	1	TRUE	3188
371	China	117	nonsymbolic	11	4	5	14	2	TRUE	874
372	China	117	nonsymbolic	12	5	4	5	3	TRUE	1360
373	China	117	nonsymbolic	13	8	8	21	1	TRUE	1109
374	China	117	nonsymbolic	14	8	6	21	2	TRUE	1297
375	China	117	nonsymbolic	15	6	6	7	3	TRUE	594
376	China	117	nonsymbolic	16	5	4	7	1	FALSE	3969
377	China	117	nonsymbolic	17	5	16	17	1	TRUE	1703
378	China	117	nonsymbolic	18	7	9	25	2	TRUE	594
379	China	117	nonsymbolic	19	11	4	26	3	TRUE	2079
380	China	117	nonsymbolic	20	4	7	15	1	TRUE	3953
381	China	117	nonsymbolic	21	7	7	9	2	TRUE	203
382	China	117	nonsymbolic	22	7	6	7	3	TRUE	3063
383	China	117	nonsymbolic	23	5	6	8	1	FALSE	8000
384	China	117	nonsymbolic	24	6	5	6	3	FALSE	8688
385	China	118	nonsymbolic	1	4	11	26	3	TRUE	2813
386	China	118	nonsymbolic	2	5	14	15	1	TRUE	11000
387	China	118	nonsymbolic	3	6	6	7	3	TRUE	687
388	China	118	nonsymbolic	4	5	5	17	3	TRUE	687
389	China	118	nonsymbolic	5	9	7	10	2	TRUE	1750
390	China	118	nonsymbolic	6	5	6	8	1	TRUE	1141
391	China	118	nonsymbolic	7	16	12	19	2	TRUE	625
392	China	118	nonsymbolic	8	8	6	21	2	TRUE	1047
393	China	118	nonsymbolic	9	16	5	17	1	TRUE	546
394	China	118	nonsymbolic	10	7	7	9	2	TRUE	1172
395	China	118	nonsymbolic	11	5	8	23	3	TRUE	1578
396	China	118	nonsymbolic	12	5	6	6	3	FALSE	2390
397	China	118	nonsymbolic	13	4	5	14	2	TRUE	750
398	China	118	nonsymbolic	14	5	4	5	3	TRUE	1703
399	China	118	nonsymbolic	15	7	6	7	3	TRUE	5906
400	China	118	nonsymbolic	16	6	4	7	2	TRUE	11750
401	China	118	nonsymbolic	17	5	10	29	3	TRUE	2250
402	China	118	nonsymbolic	18	16	4	27	1	FALSE	1094
403	China	118	nonsymbolic	19	9	7	25	2	TRUE	1485
404	China	118	nonsymbolic	20	7	14	29	1	FALSE	2813
405	China	118	nonsymbolic	21	8	8	21	1	TRUE	3812
406	China	118	nonsymbolic	22	4	5	7	1	TRUE	578
407	China	118	nonsymbolic	23	7	4	15	1	TRUE	1782
408	China	118	nonsymbolic	24	11	5	26	2	TRUE	1484
409	China	119	nonsymbolic	1	5	6	6	3	FALSE	2828
410	China	119	nonsymbolic	2	5	8	23	3	TRUE	782
411	China	119	nonsymbolic	3	4	5	5	3	FALSE	953
412	China	119	nonsymbolic	4	8	8	21	1	TRUE	782
413	China	119	nonsymbolic	5	5	5	17	3	TRUE	1125
414	China	119	nonsymbolic	6	7	4	15	1	FALSE	1843
415	China	119	nonsymbolic	7	6	7	7	3	TRUE	141
416	China	119	nonsymbolic	8	11	4	26	3	TRUE	391
417	China	119	nonsymbolic	9	7	9	25	2	TRUE	719
418	China	119	nonsymbolic	10	10	5	29	3	TRUE	750
419	China	119	nonsymbolic	11	6	6	7	3	TRUE	391
420	China	119	nonsymbolic	12	7	14	29	1	TRUE	813
421	China	119	nonsymbolic	13	6	4	7	2	TRUE	109
422	China	119	nonsymbolic	14	6	8	21	2	TRUE	4917
423	China	119	nonsymbolic	15	14	5	15	1	FALSE	0
424	China	119	nonsymbolic	16	11	5	26	2	TRUE	265
425	China	119	nonsymbolic	17	12	16	19	2	TRUE	2094
426	China	119	nonsymbolic	18	16	4	27	1	TRUE	2203
427	China	119	nonsymbolic	19	4	5	14	2	TRUE	3219
428	China	119	nonsymbolic	20	5	4	7	1	FALSE	640
429	China	119	nonsymbolic	21	9	7	10	2	TRUE	922
430	China	119	nonsymbolic	22	6	5	8	1	FALSE	1312
431	China	119	nonsymbolic	23	5	16	17	1	FALSE	1391
432	China	119	nonsymbolic	24	7	7	9	2	FALSE	1407
433	China	120	nonsymbolic	1	4	5	7	1	FALSE	5203
434	China	120	nonsymbolic	2	9	7	10	2	TRUE	8360
435	China	120	nonsymbolic	3	5	16	17	1	TRUE	2812
436	China	120	nonsymbolic	4	7	7	9	2	TRUE	3688
437	China	120	nonsymbolic	5	8	8	21	1	TRUE	969
438	China	120	nonsymbolic	6	6	8	21	2	TRUE	1687
439	China	120	nonsymbolic	7	4	5	5	3	TRUE	2000
440	China	120	nonsymbolic	8	12	16	19	2	FALSE	4000
441	China	120	nonsymbolic	9	8	5	23	3	TRUE	1234
442	China	120	nonsymbolic	10	4	7	15	1	FALSE	3500
443	China	120	nonsymbolic	11	16	4	27	1	FALSE	2031
444	China	120	nonsymbolic	12	5	5	17	3	TRUE	3468
445	China	120	nonsymbolic	13	11	5	26	2	FALSE	3031
446	China	120	nonsymbolic	14	7	9	25	2	FALSE	5501
447	China	120	nonsymbolic	15	6	6	7	3	TRUE	1187
448	China	120	nonsymbolic	16	5	10	29	3	TRUE	3156
449	China	120	nonsymbolic	17	6	7	7	3	TRUE	1750
450	China	120	nonsymbolic	18	4	5	14	2	TRUE	532
451	China	120	nonsymbolic	19	14	5	15	1	FALSE	688
452	China	120	nonsymbolic	20	5	6	8	1	TRUE	2594
453	China	120	nonsymbolic	21	6	4	7	2	TRUE	454
454	China	120	nonsymbolic	22	6	5	6	3	TRUE	672
455	China	120	nonsymbolic	23	14	7	29	1	TRUE	532
456	China	120	nonsymbolic	24	4	11	26	3	TRUE	672
457	China	121	nonsymbolic	1	5	5	17	3	TRUE	2735
458	China	121	nonsymbolic	2	7	9	25	2	TRUE	2828
459	China	121	nonsymbolic	3	6	4	7	2	TRUE	34673
460	China	121	nonsymbolic	4	7	7	9	2	TRUE	625
461	China	121	nonsymbolic	5	7	14	29	1	TRUE	6032
462	China	121	nonsymbolic	6	8	6	21	2	TRUE	17672
463	China	121	nonsymbolic	7	9	7	10	2	TRUE	531
464	China	121	nonsymbolic	8	5	10	29	3	TRUE	63
465	China	121	nonsymbolic	9	5	8	23	3	TRUE	36407
466	China	121	nonsymbolic	10	4	11	26	3	TRUE	640
467	China	121	nonsymbolic	11	5	6	8	1	FALSE	14266
468	China	121	nonsymbolic	12	5	4	5	3	TRUE	1047
469	China	121	nonsymbolic	13	16	5	17	1	TRUE	12797
470	China	121	nonsymbolic	14	6	6	7	3	TRUE	4594
471	China	121	nonsymbolic	15	5	11	26	2	FALSE	4672
472	China	121	nonsymbolic	16	7	4	15	1	TRUE	55297
473	China	121	nonsymbolic	17	5	14	15	1	FALSE	1000
474	China	121	nonsymbolic	18	5	6	6	3	TRUE	1703
475	China	121	nonsymbolic	19	8	8	21	1	TRUE	4875
476	China	121	nonsymbolic	20	5	4	7	1	TRUE	1407
477	China	121	nonsymbolic	21	7	6	7	3	FALSE	26360
478	China	121	nonsymbolic	22	16	12	19	2	FALSE	1843
479	China	121	nonsymbolic	23	5	4	14	2	FALSE	4890
480	China	121	nonsymbolic	24	16	4	27	1	TRUE	703
481	China	122	nonsymbolic	1	16	12	19	2	TRUE	25688
482	China	122	nonsymbolic	2	6	4	7	2	TRUE	14875
483	China	122	nonsymbolic	3	5	16	17	1	TRUE	6703
484	China	122	nonsymbolic	4	6	5	8	1	TRUE	5719
485	China	122	nonsymbolic	5	7	14	29	1	FALSE	8063
486	China	122	nonsymbolic	6	16	4	27	1	FALSE	30610
487	China	122	nonsymbolic	7	11	5	26	2	FALSE	23953
488	China	122	nonsymbolic	8	4	5	7	1	TRUE	5656
489	China	122	nonsymbolic	9	4	7	15	1	FALSE	34516
490	China	122	nonsymbolic	10	5	14	15	1	TRUE	3766
491	China	122	nonsymbolic	11	9	7	10	2	TRUE	22673
492	China	122	nonsymbolic	12	8	8	21	1	FALSE	7579
493	China	122	nonsymbolic	13	5	8	23	3	FALSE	8187
494	China	122	nonsymbolic	14	5	5	17	3	FALSE	77767
495	China	122	nonsymbolic	15	5	10	29	3	FALSE	5125
496	China	122	nonsymbolic	16	6	6	7	3	TRUE	10313
497	China	122	nonsymbolic	17	8	6	21	2	FALSE	4766
498	China	122	nonsymbolic	18	4	5	5	3	TRUE	31751
499	China	122	nonsymbolic	19	11	4	26	3	FALSE	38047
500	China	122	nonsymbolic	20	7	7	9	2	TRUE	9360
501	China	122	nonsymbolic	21	7	6	7	3	TRUE	15813
502	China	122	nonsymbolic	22	7	9	25	2	FALSE	19609
503	China	122	nonsymbolic	23	5	6	6	3	TRUE	3829
504	China	122	nonsymbolic	24	4	5	14	2	FALSE	6828
505	China	123	nonsymbolic	1	5	5	17	3	TRUE	1109
506	China	123	nonsymbolic	2	4	5	7	1	FALSE	3563
507	China	123	nonsymbolic	3	11	5	26	2	TRUE	1250
508	China	123	nonsymbolic	4	8	8	21	1	TRUE	1110
509	China	123	nonsymbolic	5	6	6	7	3	FALSE	1453
510	China	123	nonsymbolic	6	4	7	15	1	TRUE	1344
511	China	123	nonsymbolic	7	16	5	17	1	TRUE	3594
512	China	123	nonsymbolic	8	6	4	7	2	FALSE	1828
513	China	123	nonsymbolic	9	4	5	14	2	TRUE	953
514	China	123	nonsymbolic	10	16	12	19	2	FALSE	1172
515	China	123	nonsymbolic	11	5	6	8	1	FALSE	922
516	China	123	nonsymbolic	12	5	6	6	3	TRUE	2687
517	China	123	nonsymbolic	13	5	8	23	3	TRUE	781
518	China	123	nonsymbolic	14	7	9	10	2	FALSE	875
519	China	123	nonsymbolic	15	14	5	15	1	FALSE	1422
520	China	123	nonsymbolic	16	8	6	21	2	TRUE	1172
521	China	123	nonsymbolic	17	5	10	29	3	TRUE	656
522	China	123	nonsymbolic	18	5	4	5	3	TRUE	1156
523	China	123	nonsymbolic	19	16	4	27	1	TRUE	750
524	China	123	nonsymbolic	20	7	7	9	2	FALSE	1797
525	China	123	nonsymbolic	21	11	4	26	3	FALSE	1000
526	China	123	nonsymbolic	22	7	9	25	2	TRUE	875
527	China	123	nonsymbolic	23	7	6	7	3	TRUE	1735
528	China	123	nonsymbolic	24	14	7	29	1	TRUE	1359
529	China	124	nonsymbolic	1	9	7	10	2	TRUE	1969
530	China	124	nonsymbolic	2	5	5	17	3	TRUE	2516
531	China	124	nonsymbolic	3	11	4	26	3	TRUE	13906
532	China	124	nonsymbolic	4	4	5	7	1	TRUE	1984
533	China	124	nonsymbolic	5	6	5	8	1	FALSE	1266
534	China	124	nonsymbolic	6	14	7	29	1	TRUE	94
535	China	124	nonsymbolic	7	5	10	29	3	TRUE	610
536	China	124	nonsymbolic	8	5	4	5	3	TRUE	1110
537	China	124	nonsymbolic	9	4	7	15	1	TRUE	3203
538	China	124	nonsymbolic	10	5	11	26	2	TRUE	578
539	China	124	nonsymbolic	11	16	4	27	1	TRUE	359
540	China	124	nonsymbolic	12	7	7	9	2	TRUE	297
541	China	124	nonsymbolic	13	8	6	21	2	TRUE	1078
542	China	124	nonsymbolic	14	8	8	21	1	TRUE	391
543	China	124	nonsymbolic	15	14	5	15	1	TRUE	2297
544	China	124	nonsymbolic	16	12	16	19	2	TRUE	703
545	China	124	nonsymbolic	17	7	6	7	3	TRUE	516
546	China	124	nonsymbolic	18	6	6	7	3	TRUE	1203
547	China	124	nonsymbolic	19	5	16	17	1	FALSE	672
548	China	124	nonsymbolic	20	4	6	7	2	TRUE	1844
549	China	124	nonsymbolic	21	5	6	6	3	TRUE	2093
550	China	124	nonsymbolic	22	9	7	25	2	TRUE	938
551	China	124	nonsymbolic	23	5	8	23	3	TRUE	328
552	China	124	nonsymbolic	24	5	4	14	2	TRUE	2062
553	China	125	nonsymbolic	1	5	5	17	3	TRUE	1406
554	China	125	nonsymbolic	2	14	7	29	1	TRUE	1578
555	China	125	nonsymbolic	3	5	16	17	1	FALSE	1625
556	China	125	nonsymbolic	4	8	8	21	1	TRUE	766
557	China	125	nonsymbolic	5	7	9	25	2	TRUE	1187
558	China	125	nonsymbolic	6	7	7	9	2	FALSE	734
559	China	125	nonsymbolic	7	6	8	21	2	TRUE	7015
560	China	125	nonsymbolic	8	5	11	26	2	TRUE	907
561	China	125	nonsymbolic	9	14	5	15	1	FALSE	7781
562	China	125	nonsymbolic	10	11	4	26	3	TRUE	750
563	China	125	nonsymbolic	11	5	4	7	1	FALSE	5485
564	China	125	nonsymbolic	12	4	6	7	2	FALSE	2953
565	China	125	nonsymbolic	13	12	16	19	2	FALSE	1234
566	China	125	nonsymbolic	14	6	6	7	3	TRUE	2735
567	China	125	nonsymbolic	15	6	5	8	1	TRUE	3250
568	China	125	nonsymbolic	16	5	10	29	3	TRUE	1985
569	China	125	nonsymbolic	17	4	5	14	2	TRUE	9610
570	China	125	nonsymbolic	18	4	16	27	1	TRUE	1672
571	China	125	nonsymbolic	19	8	5	23	3	TRUE	2406
572	China	125	nonsymbolic	20	7	4	15	1	TRUE	578
573	China	125	nonsymbolic	21	6	5	6	3	FALSE	907
574	China	125	nonsymbolic	22	4	5	5	3	FALSE	734
575	China	125	nonsymbolic	23	7	6	7	3	FALSE	750
576	China	125	nonsymbolic	24	7	9	10	2	FALSE	6360
577	China	126	nonsymbolic	1	5	16	17	1	FALSE	10797
578	China	126	nonsymbolic	2	7	14	29	1	TRUE	4656
579	China	126	nonsymbolic	3	16	4	27	1	TRUE	1406
580	China	126	nonsymbolic	4	4	5	7	1	TRUE	13016
581	China	126	nonsymbolic	5	5	8	23	3	TRUE	4922
582	China	126	nonsymbolic	6	5	4	14	2	TRUE	3656
583	China	126	nonsymbolic	7	5	6	6	3	FALSE	6656
584	China	126	nonsymbolic	8	5	4	5	3	FALSE	1797
585	China	126	nonsymbolic	9	7	7	9	2	FALSE	4407
586	China	126	nonsymbolic	10	7	4	15	1	TRUE	2282
587	China	126	nonsymbolic	11	6	6	7	3	FALSE	2000
588	China	126	nonsymbolic	12	10	5	29	3	TRUE	2141
589	China	126	nonsymbolic	13	7	9	25	2	TRUE	3282
590	China	126	nonsymbolic	14	7	6	7	3	FALSE	11938
591	China	126	nonsymbolic	15	4	11	26	3	TRUE	1344
592	China	126	nonsymbolic	16	6	8	21	2	TRUE	1031
593	China	126	nonsymbolic	17	5	5	17	3	TRUE	2875
594	China	126	nonsymbolic	18	11	5	26	2	TRUE	2125
595	China	126	nonsymbolic	19	6	4	7	2	FALSE	5703
596	China	126	nonsymbolic	20	16	12	19	2	FALSE	4766
597	China	126	nonsymbolic	21	7	9	10	2	FALSE	3500
598	China	126	nonsymbolic	22	8	8	21	1	TRUE	1719
599	China	126	nonsymbolic	23	14	5	15	1	FALSE	6922
600	China	126	nonsymbolic	24	6	5	8	1	FALSE	2594
601	China	127	nonsymbolic	1	7	7	9	2	TRUE	1922
602	China	127	nonsymbolic	2	5	8	23	3	TRUE	2297
603	China	127	nonsymbolic	3	6	5	8	1	FALSE	3687
604	China	127	nonsymbolic	4	6	4	7	2	TRUE	3750
605	China	127	nonsymbolic	5	4	5	5	3	TRUE	6735
606	China	127	nonsymbolic	6	6	6	7	3	FALSE	6547
607	China	127	nonsymbolic	7	5	4	7	1	FALSE	13172
608	China	127	nonsymbolic	8	16	4	27	1	FALSE	2578
609	China	127	nonsymbolic	9	8	6	21	2	TRUE	2063
610	China	127	nonsymbolic	10	5	11	26	2	TRUE	875
611	China	127	nonsymbolic	11	5	16	17	1	FALSE	1250
612	China	127	nonsymbolic	12	4	7	15	1	TRUE	1328
613	China	127	nonsymbolic	13	11	4	26	3	TRUE	1281
614	China	127	nonsymbolic	14	14	7	29	1	TRUE	2156
615	China	127	nonsymbolic	15	5	4	14	2	TRUE	1922
616	China	127	nonsymbolic	16	7	9	25	2	TRUE	1234
617	China	127	nonsymbolic	17	8	8	21	1	TRUE	641
618	China	127	nonsymbolic	18	5	6	6	3	TRUE	1031
619	China	127	nonsymbolic	19	12	16	19	2	TRUE	1563
620	China	127	nonsymbolic	20	7	9	10	2	TRUE	1203
621	China	127	nonsymbolic	21	14	5	15	1	TRUE	1484
622	China	127	nonsymbolic	22	5	5	17	3	TRUE	922
623	China	127	nonsymbolic	23	7	6	7	3	TRUE	547
624	China	127	nonsymbolic	24	5	10	29	3	TRUE	859
625	China	128	nonsymbolic	1	8	8	21	1	TRUE	4751
626	China	128	nonsymbolic	2	5	6	6	3	TRUE	6656
627	China	128	nonsymbolic	3	6	7	7	3	FALSE	2578
628	China	128	nonsymbolic	4	14	5	15	1	FALSE	5000
629	China	128	nonsymbolic	5	5	4	5	3	TRUE	4234
630	China	128	nonsymbolic	6	7	4	15	1	TRUE	7078
631	China	128	nonsymbolic	7	5	5	17	3	TRUE	11813
632	China	128	nonsymbolic	8	7	7	9	2	FALSE	3360
633	China	128	nonsymbolic	9	7	9	25	2	TRUE	4125
634	China	128	nonsymbolic	10	16	5	17	1	TRUE	3360
635	China	128	nonsymbolic	11	10	5	29	3	TRUE	2578
636	China	128	nonsymbolic	12	5	4	7	1	TRUE	4547
637	China	128	nonsymbolic	13	11	4	26	3	TRUE	5125
638	China	128	nonsymbolic	14	11	5	26	2	TRUE	3625
639	China	128	nonsymbolic	15	4	6	7	2	TRUE	2375
640	China	128	nonsymbolic	16	16	4	27	1	TRUE	1797
641	China	128	nonsymbolic	17	6	6	7	3	TRUE	1766
642	China	128	nonsymbolic	18	5	6	8	1	FALSE	4000
643	China	128	nonsymbolic	19	6	8	21	2	FALSE	2640
644	China	128	nonsymbolic	20	5	8	23	3	TRUE	2547
645	China	128	nonsymbolic	21	7	9	10	2	FALSE	8312
646	China	128	nonsymbolic	22	5	4	14	2	TRUE	1657
647	China	128	nonsymbolic	23	16	12	19	2	FALSE	4218
648	China	128	nonsymbolic	24	7	14	29	1	FALSE	2266
649	China	129	nonsymbolic	1	12	16	19	2	TRUE	10078
650	China	129	nonsymbolic	2	5	10	29	3	TRUE	4562
651	China	129	nonsymbolic	3	11	4	26	3	TRUE	1641
652	China	129	nonsymbolic	4	7	4	15	1	FALSE	1328
653	China	129	nonsymbolic	5	7	7	9	2	FALSE	3391
654	China	129	nonsymbolic	6	6	5	8	1	TRUE	765
655	China	129	nonsymbolic	7	4	16	27	1	FALSE	2156
656	China	129	nonsymbolic	8	5	8	23	3	TRUE	688
657	China	129	nonsymbolic	9	6	6	7	3	TRUE	2812
658	China	129	nonsymbolic	10	6	8	21	2	FALSE	10344
659	China	129	nonsymbolic	11	7	14	29	1	FALSE	5032
660	China	129	nonsymbolic	12	4	5	7	1	TRUE	10500
661	China	129	nonsymbolic	13	5	5	17	3	TRUE	13828
662	China	129	nonsymbolic	14	8	8	21	1	TRUE	8032
663	China	129	nonsymbolic	15	5	11	26	2	FALSE	4859
664	China	129	nonsymbolic	16	6	5	6	3	TRUE	891
665	China	129	nonsymbolic	17	5	16	17	1	TRUE	5687
666	China	129	nonsymbolic	18	4	5	14	2	FALSE	5515
667	China	129	nonsymbolic	19	7	9	25	2	TRUE	3375
668	China	129	nonsymbolic	20	7	6	7	3	TRUE	7125
669	China	129	nonsymbolic	21	9	7	10	2	FALSE	15954
670	China	129	nonsymbolic	22	5	4	5	3	FALSE	2891
671	China	129	nonsymbolic	23	6	4	7	2	TRUE	38844
672	China	129	nonsymbolic	24	14	5	15	1	TRUE	20015
673	China	130	nonsymbolic	1	14	5	15	1	FALSE	3234
674	China	130	nonsymbolic	2	4	7	15	1	TRUE	4625
675	China	130	nonsymbolic	3	6	5	6	3	FALSE	15110
676	China	130	nonsymbolic	4	5	4	14	2	TRUE	14157
677	China	130	nonsymbolic	5	4	16	27	1	TRUE	1250
678	China	130	nonsymbolic	6	7	7	9	2	FALSE	3344
679	China	130	nonsymbolic	7	6	5	8	1	TRUE	5454
680	China	130	nonsymbolic	8	11	5	26	2	TRUE	4937
681	China	130	nonsymbolic	9	6	8	21	2	TRUE	4469
682	China	130	nonsymbolic	10	9	7	10	2	TRUE	6344
683	China	130	nonsymbolic	11	4	5	7	1	FALSE	11391
684	China	130	nonsymbolic	12	5	5	17	3	TRUE	12907
685	China	130	nonsymbolic	13	7	9	25	2	TRUE	1844
686	China	130	nonsymbolic	14	16	12	19	2	TRUE	4735
687	China	130	nonsymbolic	15	4	6	7	2	TRUE	7391
688	China	130	nonsymbolic	16	5	10	29	3	TRUE	6672
689	China	130	nonsymbolic	17	5	16	17	1	FALSE	4203
690	China	130	nonsymbolic	18	11	4	26	3	TRUE	3141
691	China	130	nonsymbolic	19	7	6	7	3	TRUE	1688
692	China	130	nonsymbolic	20	8	5	23	3	TRUE	796
693	China	130	nonsymbolic	21	7	14	29	1	TRUE	6641
694	China	130	nonsymbolic	22	8	8	21	1	TRUE	5219
695	China	130	nonsymbolic	23	6	6	7	3	FALSE	3251
696	China	130	nonsymbolic	24	4	5	5	3	TRUE	1344
697	China	131	nonsymbolic	1	4	16	27	1	FALSE	578
698	China	131	nonsymbolic	2	5	4	7	1	TRUE	234
699	China	131	nonsymbolic	3	7	6	7	3	TRUE	579
700	China	131	nonsymbolic	4	7	4	15	1	FALSE	485
701	China	131	nonsymbolic	5	7	7	9	2	TRUE	157
702	China	131	nonsymbolic	6	14	7	29	1	FALSE	1172
703	China	131	nonsymbolic	7	6	6	7	3	TRUE	829
704	China	131	nonsymbolic	8	4	5	14	2	FALSE	531
705	China	131	nonsymbolic	9	5	10	29	3	TRUE	422
706	China	131	nonsymbolic	10	5	5	17	3	TRUE	250
707	China	131	nonsymbolic	11	12	16	19	2	TRUE	500
708	China	131	nonsymbolic	12	5	4	5	3	TRUE	172
709	China	131	nonsymbolic	13	8	8	21	1	TRUE	297
710	China	131	nonsymbolic	14	7	9	25	2	TRUE	312
711	China	131	nonsymbolic	15	9	7	10	2	TRUE	157
712	China	131	nonsymbolic	16	5	14	15	1	TRUE	578
713	China	131	nonsymbolic	17	6	8	21	2	FALSE	609
714	China	131	nonsymbolic	18	4	11	26	3	FALSE	750
715	China	131	nonsymbolic	19	6	5	6	3	TRUE	531
716	China	131	nonsymbolic	20	6	5	8	1	TRUE	78
717	China	131	nonsymbolic	21	5	11	26	2	FALSE	156
718	China	131	nonsymbolic	22	4	6	7	2	TRUE	1125
719	China	131	nonsymbolic	23	8	5	23	3	TRUE	844
720	China	131	nonsymbolic	24	16	5	17	1	TRUE	250
721	China	132	nonsymbolic	1	6	4	7	2	TRUE	1953
722	China	132	nonsymbolic	2	7	7	9	2	TRUE	2344
723	China	132	nonsymbolic	3	5	5	17	3	TRUE	515
724	China	132	nonsymbolic	4	4	5	14	2	TRUE	3547
725	China	132	nonsymbolic	5	7	9	10	2	TRUE	1141
726	China	132	nonsymbolic	6	4	7	15	1	TRUE	938
727	China	132	nonsymbolic	7	5	8	23	3	TRUE	969
728	China	132	nonsymbolic	8	4	5	7	1	TRUE	687
729	China	132	nonsymbolic	9	5	14	15	1	TRUE	5625
730	China	132	nonsymbolic	10	6	5	6	3	TRUE	922
731	China	132	nonsymbolic	11	7	6	7	3	TRUE	1062
732	China	132	nonsymbolic	12	9	7	25	2	TRUE	2031
733	China	132	nonsymbolic	13	14	7	29	1	TRUE	718
734	China	132	nonsymbolic	14	11	5	26	2	TRUE	531
735	China	132	nonsymbolic	15	5	6	8	1	FALSE	3172
736	China	132	nonsymbolic	16	12	16	19	2	TRUE	2500
737	China	132	nonsymbolic	17	5	4	5	3	TRUE	9485
738	China	132	nonsymbolic	18	11	4	26	3	TRUE	641
739	China	132	nonsymbolic	19	5	16	17	1	FALSE	3438
740	China	132	nonsymbolic	20	10	5	29	3	TRUE	1781
741	China	132	nonsymbolic	21	6	8	21	2	TRUE	532
742	China	132	nonsymbolic	22	6	6	7	3	FALSE	1437
743	China	132	nonsymbolic	23	8	8	21	1	TRUE	1313
744	China	132	nonsymbolic	24	4	16	27	1	TRUE	1703
745	China	133	nonsymbolic	1	9	7	10	2	FALSE	3141
746	China	133	nonsymbolic	2	6	6	7	3	TRUE	16
747	China	133	nonsymbolic	3	4	5	14	2	TRUE	31
748	China	133	nonsymbolic	4	8	8	21	1	FALSE	546
749	China	133	nonsymbolic	5	14	7	29	1	FALSE	4500
750	China	133	nonsymbolic	6	8	5	23	3	FALSE	18110
751	China	133	nonsymbolic	7	10	5	29	3	FALSE	4719
752	China	133	nonsymbolic	8	7	4	15	1	TRUE	7234
753	China	133	nonsymbolic	9	5	4	5	3	FALSE	5000
754	China	133	nonsymbolic	10	6	5	8	1	TRUE	13375
755	China	133	nonsymbolic	11	5	14	15	1	TRUE	1500
756	China	133	nonsymbolic	12	4	16	27	1	TRUE	5047
757	China	133	nonsymbolic	13	5	16	17	1	TRUE	4610
758	China	133	nonsymbolic	14	5	4	7	1	TRUE	8016
759	China	133	nonsymbolic	15	6	7	7	3	FALSE	3625
760	China	133	nonsymbolic	16	7	7	9	2	FALSE	3501
761	China	133	nonsymbolic	17	5	11	26	2	FALSE	0
762	China	133	nonsymbolic	18	5	6	6	3	FALSE	0
763	China	133	nonsymbolic	19	9	7	25	2	FALSE	4703
764	China	133	nonsymbolic	20	11	4	26	3	FALSE	3719
765	China	133	nonsymbolic	21	12	16	19	2	FALSE	1859
766	China	133	nonsymbolic	22	4	6	7	2	TRUE	1203
767	China	133	nonsymbolic	23	8	6	21	2	TRUE	1344
768	China	133	nonsymbolic	24	5	5	17	3	FALSE	8094
769	China	134	nonsymbolic	1	5	5	17	3	TRUE	42734
770	China	134	nonsymbolic	2	7	7	9	2	FALSE	25438
771	China	134	nonsymbolic	3	5	10	29	3	TRUE	7313
772	China	134	nonsymbolic	4	8	8	21	1	FALSE	7235
773	China	134	nonsymbolic	5	4	5	14	2	TRUE	6546
774	China	134	nonsymbolic	6	4	5	7	1	FALSE	8485
775	China	134	nonsymbolic	7	7	14	29	1	TRUE	1297
776	China	134	nonsymbolic	8	5	14	15	1	TRUE	922
777	China	134	nonsymbolic	9	7	4	15	1	FALSE	1203
778	China	134	nonsymbolic	10	6	6	7	3	TRUE	1219
779	China	134	nonsymbolic	11	6	5	8	1	TRUE	7891
780	China	134	nonsymbolic	12	9	7	10	2	FALSE	14469
781	China	134	nonsymbolic	13	9	7	25	2	TRUE	516
782	China	134	nonsymbolic	14	5	8	23	3	TRUE	1422
783	China	134	nonsymbolic	15	5	4	5	3	TRUE	27688
784	China	134	nonsymbolic	16	6	5	6	3	TRUE	953
785	China	134	nonsymbolic	17	6	4	7	2	TRUE	4625
786	China	134	nonsymbolic	18	16	12	19	2	TRUE	5562
787	China	134	nonsymbolic	19	11	5	26	2	TRUE	2640
788	China	134	nonsymbolic	20	6	7	7	3	TRUE	531
789	China	134	nonsymbolic	21	5	16	17	1	FALSE	2282
790	China	134	nonsymbolic	22	6	8	21	2	TRUE	7344
791	China	134	nonsymbolic	23	16	4	27	1	TRUE	4641
792	China	134	nonsymbolic	24	4	11	26	3	TRUE	547
793	China	135	nonsymbolic	1	6	6	7	3	FALSE	1938
794	China	135	nonsymbolic	2	14	5	15	1	FALSE	1469
795	China	135	nonsymbolic	3	8	6	21	2	TRUE	703
796	China	135	nonsymbolic	4	16	12	19	2	TRUE	6312
797	China	135	nonsymbolic	5	4	16	27	1	TRUE	578
798	China	135	nonsymbolic	6	5	4	5	3	TRUE	1656
799	China	135	nonsymbolic	7	7	9	10	2	TRUE	9829
800	China	135	nonsymbolic	8	5	10	29	3	TRUE	3484
801	China	135	nonsymbolic	9	11	5	26	2	TRUE	125
802	China	135	nonsymbolic	10	4	6	7	2	FALSE	4719
803	China	135	nonsymbolic	11	5	4	14	2	TRUE	1250
804	China	135	nonsymbolic	12	4	7	15	1	TRUE	516
805	China	135	nonsymbolic	13	4	11	26	3	TRUE	7140
806	China	135	nonsymbolic	14	7	14	29	1	TRUE	62
807	China	135	nonsymbolic	15	8	8	21	1	TRUE	1016
808	China	135	nonsymbolic	16	7	6	7	3	FALSE	14906
809	China	135	nonsymbolic	17	5	8	23	3	TRUE	2734
810	China	135	nonsymbolic	18	6	5	6	3	TRUE	1000
811	China	135	nonsymbolic	19	9	7	25	2	FALSE	2765
812	China	135	nonsymbolic	20	4	5	7	1	TRUE	8922
813	China	135	nonsymbolic	21	5	5	17	3	FALSE	812
814	China	135	nonsymbolic	22	7	7	9	2	TRUE	812
815	China	135	nonsymbolic	23	16	5	17	1	TRUE	6656
816	China	135	nonsymbolic	24	5	6	8	1	TRUE	8282
817	China	136	nonsymbolic	1	5	4	7	1	FALSE	1594
818	China	136	nonsymbolic	2	5	4	14	2	TRUE	1391
819	China	136	nonsymbolic	3	4	7	15	1	TRUE	1735
820	China	136	nonsymbolic	4	4	11	26	3	TRUE	1125
821	China	136	nonsymbolic	5	6	7	7	3	FALSE	1204
822	China	136	nonsymbolic	6	11	5	26	2	TRUE	1078
823	China	136	nonsymbolic	7	6	4	7	2	FALSE	1797
824	China	136	nonsymbolic	8	5	10	29	3	TRUE	1281
825	China	136	nonsymbolic	9	7	9	25	2	TRUE	1203
826	China	136	nonsymbolic	10	7	7	9	2	FALSE	2375
827	China	136	nonsymbolic	11	16	12	19	2	FALSE	5297
828	China	136	nonsymbolic	12	8	8	21	1	TRUE	3094
829	China	136	nonsymbolic	13	16	5	17	1	FALSE	1281
830	China	136	nonsymbolic	14	6	5	8	1	FALSE	829
831	China	136	nonsymbolic	15	7	14	29	1	TRUE	3219
832	China	136	nonsymbolic	16	5	5	17	3	TRUE	1968
833	China	136	nonsymbolic	17	6	5	6	3	FALSE	3703
834	China	136	nonsymbolic	18	6	6	7	3	FALSE	8594
835	China	136	nonsymbolic	19	4	5	5	3	FALSE	1281
836	China	136	nonsymbolic	20	14	5	15	1	FALSE	6282
837	China	136	nonsymbolic	21	8	5	23	3	TRUE	4937
838	China	136	nonsymbolic	22	4	16	27	1	TRUE	984
839	China	136	nonsymbolic	23	8	6	21	2	TRUE	2829
840	China	136	nonsymbolic	24	7	9	10	2	FALSE	1203
841	China	137	nonsymbolic	1	4	5	7	1	TRUE	1437
842	China	137	nonsymbolic	2	6	7	7	3	TRUE	500
843	China	137	nonsymbolic	3	5	6	6	3	TRUE	1344
844	China	137	nonsymbolic	4	6	6	7	3	TRUE	2078
845	China	137	nonsymbolic	5	7	9	10	2	TRUE	1531
846	China	137	nonsymbolic	6	16	4	27	1	FALSE	765
847	China	137	nonsymbolic	7	7	4	15	1	TRUE	1766
848	China	137	nonsymbolic	8	8	8	21	1	TRUE	797
849	China	137	nonsymbolic	9	6	8	21	2	TRUE	1406
850	China	137	nonsymbolic	10	12	16	19	2	TRUE	547
851	China	137	nonsymbolic	11	5	16	17	1	TRUE	78
852	China	137	nonsymbolic	12	5	6	8	1	FALSE	1047
853	China	137	nonsymbolic	13	6	4	7	2	TRUE	2000
854	China	137	nonsymbolic	14	14	7	29	1	TRUE	1218
855	China	137	nonsymbolic	15	7	7	9	2	TRUE	969
856	China	137	nonsymbolic	16	9	7	25	2	FALSE	313
857	China	137	nonsymbolic	17	11	4	26	3	TRUE	219
858	China	137	nonsymbolic	18	10	5	29	3	FALSE	31
859	China	137	nonsymbolic	19	5	5	17	3	FALSE	672
860	China	137	nonsymbolic	20	4	5	14	2	TRUE	2265
861	China	137	nonsymbolic	21	11	5	26	2	TRUE	1484
862	China	137	nonsymbolic	22	5	4	5	3	FALSE	266
863	China	137	nonsymbolic	23	5	8	23	3	FALSE	281
864	China	137	nonsymbolic	24	5	14	15	1	FALSE	1297
865	China	138	nonsymbolic	1	6	5	6	3	TRUE	578
866	China	138	nonsymbolic	2	7	7	9	2	TRUE	360
867	China	138	nonsymbolic	3	16	4	27	1	TRUE	1172
868	China	138	nonsymbolic	4	5	5	17	3	TRUE	859
869	China	138	nonsymbolic	5	7	6	7	3	TRUE	656
870	China	138	nonsymbolic	6	7	9	10	2	TRUE	1125
871	China	138	nonsymbolic	7	12	16	19	2	FALSE	703
872	China	138	nonsymbolic	8	5	6	8	1	TRUE	484
873	China	138	nonsymbolic	9	8	8	21	1	TRUE	484
874	China	138	nonsymbolic	10	5	4	5	3	TRUE	625
875	China	138	nonsymbolic	11	14	5	15	1	FALSE	640
876	China	138	nonsymbolic	12	6	6	7	3	TRUE	562
877	China	138	nonsymbolic	13	5	8	23	3	TRUE	78
878	China	138	nonsymbolic	14	7	14	29	1	TRUE	782
879	China	138	nonsymbolic	15	8	6	21	2	TRUE	734
880	China	138	nonsymbolic	16	11	5	26	2	TRUE	1157
881	China	138	nonsymbolic	17	11	4	26	3	TRUE	625
882	China	138	nonsymbolic	18	5	10	29	3	TRUE	515
883	China	138	nonsymbolic	19	4	7	15	1	TRUE	2593
884	China	138	nonsymbolic	20	5	4	7	1	TRUE	609
885	China	138	nonsymbolic	21	5	4	14	2	TRUE	547
886	China	138	nonsymbolic	22	5	16	17	1	TRUE	735
887	China	138	nonsymbolic	23	4	6	7	2	TRUE	750
888	China	138	nonsymbolic	24	7	9	25	2	TRUE	688
889	China	139	nonsymbolic	1	7	7	9	2	TRUE	437
890	China	139	nonsymbolic	2	5	5	17	3	TRUE	172
891	China	139	nonsymbolic	3	4	5	14	2	TRUE	46
892	China	139	nonsymbolic	4	7	9	10	2	TRUE	250
893	China	139	nonsymbolic	5	8	8	21	1	TRUE	1078
894	China	139	nonsymbolic	6	4	6	7	2	FALSE	1391
895	China	139	nonsymbolic	7	8	6	21	2	TRUE	797
896	China	139	nonsymbolic	8	4	16	27	1	TRUE	516
897	China	139	nonsymbolic	9	11	4	26	3	TRUE	375
898	China	139	nonsymbolic	10	14	5	15	1	FALSE	562
899	China	139	nonsymbolic	11	5	11	26	2	TRUE	422
900	China	139	nonsymbolic	12	9	7	25	2	TRUE	1328
901	China	139	nonsymbolic	13	14	7	29	1	TRUE	1609
902	China	139	nonsymbolic	14	12	16	19	2	FALSE	1782
903	China	139	nonsymbolic	15	6	7	7	3	TRUE	688
904	China	139	nonsymbolic	16	4	5	7	1	FALSE	1516
905	China	139	nonsymbolic	17	5	8	23	3	TRUE	1422
906	China	139	nonsymbolic	18	16	5	17	1	FALSE	157
907	China	139	nonsymbolic	19	7	4	15	1	TRUE	187
908	China	139	nonsymbolic	20	6	5	6	3	FALSE	9344
909	China	139	nonsymbolic	21	4	5	5	3	FALSE	10062
910	China	139	nonsymbolic	22	10	5	29	3	TRUE	204
911	China	139	nonsymbolic	23	5	6	8	1	FALSE	141
912	China	139	nonsymbolic	24	6	6	7	3	FALSE	1593
913	China	140	nonsymbolic	1	11	5	26	2	TRUE	1172
914	China	140	nonsymbolic	2	8	8	21	1	TRUE	734
915	China	140	nonsymbolic	3	8	6	21	2	TRUE	500
916	China	140	nonsymbolic	4	12	16	19	2	TRUE	578
917	China	140	nonsymbolic	5	11	4	26	3	TRUE	640
918	China	140	nonsymbolic	6	9	7	10	2	TRUE	562
919	China	140	nonsymbolic	7	10	5	29	3	TRUE	718
920	China	140	nonsymbolic	8	4	5	14	2	TRUE	453
921	China	140	nonsymbolic	9	7	7	9	2	FALSE	1750
922	China	140	nonsymbolic	10	6	6	7	3	FALSE	1422
923	China	140	nonsymbolic	11	5	16	17	1	TRUE	500
924	China	140	nonsymbolic	12	5	5	17	3	TRUE	891
925	China	140	nonsymbolic	13	5	4	5	3	TRUE	578
926	China	140	nonsymbolic	14	5	6	6	3	FALSE	859
927	China	140	nonsymbolic	15	5	8	23	3	TRUE	844
928	China	140	nonsymbolic	16	4	16	27	1	TRUE	1578
929	China	140	nonsymbolic	17	6	7	7	3	FALSE	8281
930	China	140	nonsymbolic	18	7	14	29	1	TRUE	1688
931	China	140	nonsymbolic	19	6	4	7	2	TRUE	610
932	China	140	nonsymbolic	20	4	7	15	1	TRUE	1000
933	China	140	nonsymbolic	21	14	5	15	1	FALSE	250
934	China	140	nonsymbolic	22	9	7	25	2	TRUE	641
935	China	140	nonsymbolic	23	5	6	8	1	FALSE	438
936	China	140	nonsymbolic	24	5	4	7	1	TRUE	640
937	China	141	nonsymbolic	1	4	16	27	1	TRUE	594
938	China	141	nonsymbolic	2	7	4	15	1	TRUE	2360
939	China	141	nonsymbolic	3	14	5	15	1	TRUE	3719
940	China	141	nonsymbolic	4	8	5	23	3	TRUE	3235
941	China	141	nonsymbolic	5	12	16	19	2	TRUE	4579
942	China	141	nonsymbolic	6	8	6	21	2	TRUE	2172
943	China	141	nonsymbolic	7	6	6	7	3	TRUE	422
944	China	141	nonsymbolic	8	9	7	10	2	TRUE	4609
945	China	141	nonsymbolic	9	5	10	29	3	TRUE	4969
946	China	141	nonsymbolic	10	7	7	9	2	TRUE	3469
947	China	141	nonsymbolic	11	5	4	14	2	TRUE	4250
948	China	141	nonsymbolic	12	9	7	25	2	TRUE	1281
949	China	141	nonsymbolic	13	8	8	21	1	TRUE	922
950	China	141	nonsymbolic	14	6	7	7	3	FALSE	1141
951	China	141	nonsymbolic	15	14	7	29	1	TRUE	672
952	China	141	nonsymbolic	16	4	5	7	1	FALSE	922
953	China	141	nonsymbolic	17	4	11	26	3	TRUE	2265
954	China	141	nonsymbolic	18	5	5	17	3	TRUE	4609
955	China	141	nonsymbolic	19	6	5	8	1	TRUE	562
956	China	141	nonsymbolic	20	4	5	5	3	FALSE	3204
957	China	141	nonsymbolic	21	4	6	7	2	TRUE	2031
958	China	141	nonsymbolic	22	5	6	6	3	FALSE	3578
959	China	141	nonsymbolic	23	16	5	17	1	FALSE	1125
960	China	141	nonsymbolic	24	5	11	26	2	TRUE	2187
961	China	142	nonsymbolic	1	7	14	29	1	TRUE	1656
962	China	142	nonsymbolic	2	7	7	9	2	TRUE	2078
963	China	142	nonsymbolic	3	4	6	7	2	TRUE	1984
964	China	142	nonsymbolic	4	5	10	29	3	TRUE	1391
965	China	142	nonsymbolic	5	9	7	10	2	TRUE	1266
966	China	142	nonsymbolic	6	8	5	23	3	TRUE	1203
967	China	142	nonsymbolic	7	5	14	15	1	FALSE	1938
968	China	142	nonsymbolic	8	5	5	17	3	TRUE	1015
969	China	142	nonsymbolic	9	8	6	21	2	TRUE	1250
970	China	142	nonsymbolic	10	6	5	6	3	TRUE	781
971	China	142	nonsymbolic	11	5	16	17	1	FALSE	1954
972	China	142	nonsymbolic	12	6	6	7	3	TRUE	782
973	China	142	nonsymbolic	13	6	5	8	1	TRUE	1188
974	China	142	nonsymbolic	14	12	16	19	2	TRUE	828
975	China	142	nonsymbolic	15	9	7	25	2	FALSE	1656
976	China	142	nonsymbolic	16	5	4	14	2	TRUE	672
977	China	142	nonsymbolic	17	4	11	26	3	TRUE	516
978	China	142	nonsymbolic	18	4	5	5	3	TRUE	609
979	China	142	nonsymbolic	19	7	6	7	3	TRUE	922
980	China	142	nonsymbolic	20	4	5	7	1	TRUE	5938
981	China	142	nonsymbolic	21	11	5	26	2	TRUE	141
982	China	142	nonsymbolic	22	16	4	27	1	TRUE	375
983	China	142	nonsymbolic	23	4	7	15	1	FALSE	454
984	China	142	nonsymbolic	24	8	8	21	1	FALSE	3469
985	China	143	nonsymbolic	1	16	4	27	1	TRUE	735
986	China	143	nonsymbolic	2	16	12	19	2	FALSE	859
987	China	143	nonsymbolic	3	5	11	26	2	FALSE	1047
988	China	143	nonsymbolic	4	6	5	8	1	TRUE	1984
989	China	143	nonsymbolic	5	7	6	7	3	TRUE	18860
990	China	143	nonsymbolic	6	8	8	21	1	FALSE	8688
991	China	143	nonsymbolic	7	7	9	25	2	TRUE	1313
992	China	143	nonsymbolic	8	6	5	6	3	FALSE	12266
993	China	143	nonsymbolic	9	5	4	14	2	TRUE	4281
994	China	143	nonsymbolic	10	5	14	15	1	TRUE	125
995	China	143	nonsymbolic	11	7	14	29	1	TRUE	3047
996	China	143	nonsymbolic	12	4	5	7	1	TRUE	3000
997	China	143	nonsymbolic	13	7	7	9	2	TRUE	13047
998	China	143	nonsymbolic	14	16	5	17	1	FALSE	2922
999	China	143	nonsymbolic	15	4	5	5	3	TRUE	4562
1000	China	143	nonsymbolic	16	5	5	17	3	TRUE	1828
1001	China	143	nonsymbolic	17	5	8	23	3	TRUE	859
1002	China	143	nonsymbolic	18	7	9	10	2	TRUE	844
1003	China	143	nonsymbolic	19	5	10	29	3	TRUE	734
1004	China	143	nonsymbolic	20	6	8	21	2	TRUE	1437
1005	China	143	nonsymbolic	21	11	4	26	3	TRUE	1062
1006	China	143	nonsymbolic	22	6	6	7	3	FALSE	1766
1007	China	143	nonsymbolic	23	6	4	7	2	TRUE	9375
1008	China	143	nonsymbolic	24	7	4	15	1	TRUE	3516
1009	China	144	nonsymbolic	1	5	8	23	3	TRUE	1344
1010	China	144	nonsymbolic	2	8	6	21	2	TRUE	23079
1011	China	144	nonsymbolic	3	4	6	7	2	TRUE	1688
1012	China	144	nonsymbolic	4	6	6	7	3	FALSE	2032
1013	China	144	nonsymbolic	5	5	10	29	3	TRUE	687
1014	China	144	nonsymbolic	6	6	5	8	1	TRUE	3547
1015	China	144	nonsymbolic	7	11	5	26	2	TRUE	3125
1016	China	144	nonsymbolic	8	6	5	6	3	TRUE	3344
1017	China	144	nonsymbolic	9	4	11	26	3	TRUE	2219
1018	China	144	nonsymbolic	10	7	7	9	2	FALSE	1031
1019	China	144	nonsymbolic	11	16	5	17	1	FALSE	1844
1020	China	144	nonsymbolic	12	16	4	27	1	TRUE	938
1021	China	144	nonsymbolic	13	8	8	21	1	FALSE	2047
1022	China	144	nonsymbolic	14	7	6	7	3	TRUE	3219
1023	China	144	nonsymbolic	15	5	5	17	3	TRUE	1891
1024	China	144	nonsymbolic	16	4	7	15	1	TRUE	594
1025	China	144	nonsymbolic	17	7	14	29	1	TRUE	2016
1026	China	144	nonsymbolic	18	9	7	25	2	TRUE	1797
1027	China	144	nonsymbolic	19	9	7	10	2	FALSE	375
1028	China	144	nonsymbolic	20	4	5	14	2	TRUE	453
1029	China	144	nonsymbolic	21	4	5	5	3	TRUE	4547
1030	China	144	nonsymbolic	22	5	14	15	1	TRUE	390
1031	China	144	nonsymbolic	23	4	5	7	1	FALSE	469
1032	China	144	nonsymbolic	24	16	12	19	2	TRUE	391
1033	China	147	nonsymbolic	1	4	5	5	3	FALSE	4067
1034	China	147	nonsymbolic	2	16	4	27	1	TRUE	13055
1035	China	147	nonsymbolic	3	11	4	26	3	TRUE	5045
1036	China	147	nonsymbolic	4	6	6	7	3	TRUE	39163
1037	China	147	nonsymbolic	5	5	4	7	1	FALSE	4350
1038	China	147	nonsymbolic	6	6	8	21	2	TRUE	1752
1039	China	147	nonsymbolic	7	10	5	29	3	TRUE	1508
1040	China	147	nonsymbolic	8	5	11	26	2	TRUE	1172
1041	China	147	nonsymbolic	9	7	4	15	1	FALSE	1449
1042	China	147	nonsymbolic	10	16	5	17	1	FALSE	2830
1043	China	147	nonsymbolic	11	5	5	17	3	TRUE	743
1044	China	147	nonsymbolic	12	8	8	21	1	TRUE	2813
1045	China	147	nonsymbolic	13	5	6	6	3	TRUE	1880
1046	China	147	nonsymbolic	14	14	5	15	1	TRUE	489
1047	China	147	nonsymbolic	15	7	9	10	2	TRUE	1777
1048	China	147	nonsymbolic	16	16	12	19	2	TRUE	881
1049	China	147	nonsymbolic	17	7	14	29	1	TRUE	869
1050	China	147	nonsymbolic	18	4	5	14	2	TRUE	3304
1051	China	147	nonsymbolic	19	5	6	8	1	TRUE	1125
1052	China	147	nonsymbolic	20	7	6	7	3	TRUE	554
1053	China	147	nonsymbolic	21	9	7	25	2	TRUE	646
1054	China	147	nonsymbolic	22	6	4	7	2	TRUE	1052
1055	China	147	nonsymbolic	23	7	7	9	2	TRUE	1592
1056	China	147	nonsymbolic	24	8	5	23	3	TRUE	395
1057	China	148	nonsymbolic	1	5	6	6	3	TRUE	2501
1058	China	148	nonsymbolic	2	8	8	21	1	TRUE	1193
1059	China	148	nonsymbolic	3	6	4	7	2	TRUE	1803
1060	China	148	nonsymbolic	4	12	16	19	2	TRUE	2104
1061	China	148	nonsymbolic	5	5	8	23	3	TRUE	1833
1062	China	148	nonsymbolic	6	5	4	5	3	TRUE	1890
1063	China	148	nonsymbolic	7	7	14	29	1	FALSE	4113
1064	China	148	nonsymbolic	8	7	7	9	2	TRUE	1104
1065	China	148	nonsymbolic	9	11	5	26	2	TRUE	772
1066	China	148	nonsymbolic	10	11	4	26	3	TRUE	1157
1067	China	148	nonsymbolic	11	5	5	17	3	TRUE	709
1068	China	148	nonsymbolic	12	5	14	15	1	TRUE	564
1069	China	148	nonsymbolic	13	5	6	8	1	TRUE	789
1070	China	148	nonsymbolic	14	6	6	7	3	TRUE	826
1071	China	148	nonsymbolic	15	5	4	14	2	TRUE	1138
1072	China	148	nonsymbolic	16	4	5	7	1	TRUE	376
1073	China	148	nonsymbolic	17	7	6	7	3	TRUE	604
1074	China	148	nonsymbolic	18	5	16	17	1	TRUE	994
1075	China	148	nonsymbolic	19	16	4	27	1	TRUE	1034
1076	China	148	nonsymbolic	20	7	4	15	1	TRUE	3904
1077	China	148	nonsymbolic	21	6	8	21	2	TRUE	630
1078	China	148	nonsymbolic	22	7	9	25	2	TRUE	921
1079	China	148	nonsymbolic	23	9	7	10	2	TRUE	524
1080	China	148	nonsymbolic	24	5	10	29	3	TRUE	1912
1081	China	149	nonsymbolic	1	4	5	14	2	TRUE	7775
1082	China	149	nonsymbolic	2	7	14	29	1	TRUE	4792
1083	China	149	nonsymbolic	3	16	4	27	1	TRUE	3157
1084	China	149	nonsymbolic	4	5	4	5	3	TRUE	3330
1085	China	149	nonsymbolic	5	9	7	25	2	TRUE	52
1086	China	149	nonsymbolic	6	5	5	17	3	TRUE	2010
1087	China	149	nonsymbolic	7	4	11	26	3	TRUE	3993
1088	China	149	nonsymbolic	8	6	5	8	1	FALSE	9245
1089	China	149	nonsymbolic	9	7	4	15	1	TRUE	1607
1090	China	149	nonsymbolic	10	6	4	7	2	TRUE	1909
1091	China	149	nonsymbolic	11	4	5	7	1	TRUE	3558
1092	China	149	nonsymbolic	12	6	6	7	3	TRUE	327
1093	China	149	nonsymbolic	13	5	14	15	1	FALSE	1005
1094	China	149	nonsymbolic	14	7	7	9	2	TRUE	1343
1095	China	149	nonsymbolic	15	9	7	10	2	TRUE	1193
1096	China	149	nonsymbolic	16	10	5	29	3	TRUE	820
1097	China	149	nonsymbolic	17	16	5	17	1	TRUE	9667
1098	China	149	nonsymbolic	18	8	8	21	1	TRUE	560
1099	China	149	nonsymbolic	19	6	5	6	3	TRUE	1007
1100	China	149	nonsymbolic	20	5	11	26	2	TRUE	2089
1101	China	149	nonsymbolic	21	6	7	7	3	TRUE	576
1102	China	149	nonsymbolic	22	16	12	19	2	FALSE	685
1103	China	149	nonsymbolic	23	6	8	21	2	TRUE	537
1104	China	149	nonsymbolic	24	5	8	23	3	TRUE	390
1105	China	150	nonsymbolic	1	7	9	10	2	TRUE	583
1106	China	150	nonsymbolic	2	4	5	14	2	TRUE	494
1107	China	150	nonsymbolic	3	8	5	23	3	TRUE	671
1108	China	150	nonsymbolic	4	6	8	21	2	TRUE	930
1109	China	150	nonsymbolic	5	5	10	29	3	TRUE	930
1110	China	150	nonsymbolic	6	4	11	26	3	TRUE	703
1111	China	150	nonsymbolic	7	5	4	7	1	TRUE	873
1112	China	150	nonsymbolic	8	7	7	9	2	TRUE	2783
1113	China	150	nonsymbolic	9	7	6	7	3	TRUE	1366
1114	China	150	nonsymbolic	10	5	4	5	3	TRUE	514
1115	China	150	nonsymbolic	11	7	9	25	2	TRUE	902
1116	China	150	nonsymbolic	12	8	8	21	1	TRUE	2542
1117	China	150	nonsymbolic	13	6	6	7	3	TRUE	2486
1118	China	150	nonsymbolic	14	6	4	7	2	TRUE	295
1119	China	150	nonsymbolic	15	16	4	27	1	TRUE	657
1120	China	150	nonsymbolic	16	5	11	26	2	TRUE	6300
1121	China	150	nonsymbolic	17	16	12	19	2	TRUE	2121
1122	China	150	nonsymbolic	18	5	5	17	3	TRUE	34
1123	China	150	nonsymbolic	19	5	6	8	1	TRUE	2559
1124	China	150	nonsymbolic	20	7	4	15	1	TRUE	1088
1125	China	150	nonsymbolic	21	6	5	6	3	TRUE	4870
1126	China	150	nonsymbolic	22	5	14	15	1	FALSE	1173
1127	China	150	nonsymbolic	23	16	5	17	1	FALSE	532
1128	China	150	nonsymbolic	24	14	7	29	1	TRUE	14828
1129	China	157	nonsymbolic	1	5	4	7	1	FALSE	7743
1130	China	157	nonsymbolic	2	9	7	25	2	TRUE	6893
1131	China	157	nonsymbolic	3	6	7	7	3	FALSE	9435
1132	China	157	nonsymbolic	4	7	9	10	2	FALSE	7525
1133	China	157	nonsymbolic	5	5	5	17	3	TRUE	3785
1134	China	157	nonsymbolic	6	6	8	21	2	TRUE	4865
1135	China	157	nonsymbolic	7	5	4	14	2	TRUE	3075
1136	China	157	nonsymbolic	8	5	16	17	1	TRUE	3230
1137	China	157	nonsymbolic	9	16	12	19	2	FALSE	2589
1138	China	157	nonsymbolic	10	6	6	7	3	FALSE	2881
1139	China	157	nonsymbolic	11	6	5	8	1	FALSE	7227
1140	China	157	nonsymbolic	12	4	7	15	1	FALSE	1334
1141	China	157	nonsymbolic	13	7	7	9	2	FALSE	1197
1142	China	157	nonsymbolic	14	11	5	26	2	TRUE	17839
1143	China	157	nonsymbolic	15	5	8	23	3	TRUE	11348
1144	China	157	nonsymbolic	16	14	5	15	1	TRUE	9299
1145	China	157	nonsymbolic	17	6	5	6	3	TRUE	7651
1146	China	157	nonsymbolic	18	4	11	26	3	TRUE	5665
1147	China	157	nonsymbolic	19	4	5	5	3	FALSE	225
1148	China	157	nonsymbolic	20	4	6	7	2	TRUE	3907
1149	China	157	nonsymbolic	21	8	8	21	1	TRUE	11975
1150	China	157	nonsymbolic	22	4	16	27	1	FALSE	1611
1151	China	157	nonsymbolic	23	14	7	29	1	FALSE	4557
1152	China	157	nonsymbolic	24	10	5	29	3	TRUE	3739
1153	China	159	nonsymbolic	1	14	7	29	1	TRUE	16016
1154	China	159	nonsymbolic	2	5	4	7	1	TRUE	4375
1155	China	159	nonsymbolic	3	5	14	15	1	TRUE	7250
1156	China	159	nonsymbolic	4	5	5	17	3	FALSE	3984
1157	China	159	nonsymbolic	5	6	8	21	2	TRUE	33360
1158	China	159	nonsymbolic	6	16	12	19	2	TRUE	19766
1159	China	159	nonsymbolic	7	16	4	27	1	FALSE	3609
1160	China	159	nonsymbolic	8	7	6	7	3	TRUE	4515
1161	China	159	nonsymbolic	9	8	8	21	1	TRUE	687
1162	China	159	nonsymbolic	10	5	4	5	3	TRUE	2234
1163	China	159	nonsymbolic	11	6	4	7	2	TRUE	17721
1164	China	159	nonsymbolic	12	5	8	23	3	FALSE	4265
1165	China	159	nonsymbolic	13	5	10	29	3	FALSE	3969
1166	China	159	nonsymbolic	14	4	5	14	2	FALSE	3485
1167	China	159	nonsymbolic	15	4	7	15	1	FALSE	1938
1168	China	159	nonsymbolic	16	5	11	26	2	FALSE	33188
1169	China	159	nonsymbolic	17	6	6	7	3	TRUE	2812
1170	China	159	nonsymbolic	18	5	6	6	3	TRUE	3625
1171	China	159	nonsymbolic	19	16	5	17	1	TRUE	12844
1172	China	159	nonsymbolic	20	6	5	8	1	TRUE	2125
1173	China	159	nonsymbolic	21	11	4	26	3	FALSE	2037
1174	China	159	nonsymbolic	22	7	9	10	2	TRUE	22813
1175	China	159	nonsymbolic	23	7	7	9	2	TRUE	6938
1176	China	159	nonsymbolic	24	7	9	25	2	FALSE	1219
1177	China	164	nonsymbolic	1	4	5	14	2	TRUE	2296
1178	China	164	nonsymbolic	2	16	5	17	1	FALSE	875
1179	China	164	nonsymbolic	3	5	8	23	3	TRUE	625
1180	China	164	nonsymbolic	4	5	6	6	3	TRUE	688
1181	China	164	nonsymbolic	5	7	7	9	2	TRUE	844
1182	China	164	nonsymbolic	6	11	4	26	3	TRUE	766
1183	China	164	nonsymbolic	7	8	8	21	1	TRUE	1547
1184	China	164	nonsymbolic	8	5	4	5	3	TRUE	547
1185	China	164	nonsymbolic	9	7	6	7	3	TRUE	860
1186	China	164	nonsymbolic	10	7	9	10	2	FALSE	3125
1187	China	164	nonsymbolic	11	7	9	25	2	TRUE	1172
1188	China	164	nonsymbolic	12	16	4	27	1	TRUE	500
1189	China	164	nonsymbolic	13	16	12	19	2	TRUE	313
1190	China	164	nonsymbolic	14	11	5	26	2	TRUE	578
1191	China	164	nonsymbolic	15	5	5	17	3	TRUE	47
1192	China	164	nonsymbolic	16	7	14	29	1	TRUE	297
1193	China	164	nonsymbolic	17	4	6	7	2	TRUE	485
1194	China	164	nonsymbolic	18	5	4	7	1	FALSE	266
1195	China	164	nonsymbolic	19	6	6	7	3	TRUE	781
1196	China	164	nonsymbolic	20	5	10	29	3	TRUE	172
1197	China	164	nonsymbolic	21	5	6	8	1	TRUE	141
1198	China	164	nonsymbolic	22	14	5	15	1	TRUE	1282
1199	China	164	nonsymbolic	23	4	7	15	1	TRUE	1781
1200	China	164	nonsymbolic	24	6	8	21	2	TRUE	921
1201	China	166	nonsymbolic	1	16	5	17	1	TRUE	1954
1202	China	166	nonsymbolic	2	6	7	7	3	TRUE	5563
1203	China	166	nonsymbolic	3	4	5	5	3	TRUE	1625
1204	China	166	nonsymbolic	4	5	11	26	2	TRUE	1078
1205	China	166	nonsymbolic	5	6	4	7	2	TRUE	3017
1206	China	166	nonsymbolic	6	7	9	10	2	TRUE	1422
1207	China	166	nonsymbolic	7	11	4	26	3	TRUE	2391
1208	China	166	nonsymbolic	8	5	5	17	3	TRUE	5626
1209	China	166	nonsymbolic	9	6	5	8	1	FALSE	1813
1210	China	166	nonsymbolic	10	8	5	23	3	TRUE	875
1211	China	166	nonsymbolic	11	9	7	25	2	TRUE	3328
1212	China	166	nonsymbolic	12	12	16	19	2	TRUE	454
1213	China	166	nonsymbolic	13	5	4	7	1	FALSE	3297
1214	China	166	nonsymbolic	14	7	7	9	2	TRUE	2922
1215	China	166	nonsymbolic	15	4	7	15	1	TRUE	46
1216	China	166	nonsymbolic	16	8	8	21	1	TRUE	4859
1217	China	166	nonsymbolic	17	6	8	21	2	TRUE	7125
1218	China	166	nonsymbolic	18	5	4	14	2	TRUE	1141
1219	China	166	nonsymbolic	19	16	4	27	1	FALSE	1672
1220	China	166	nonsymbolic	20	10	5	29	3	TRUE	1622
1221	China	166	nonsymbolic	21	6	6	7	3	TRUE	1359
1222	China	166	nonsymbolic	22	5	6	6	3	TRUE	3234
1223	China	166	nonsymbolic	23	14	5	15	1	TRUE	547
1224	China	166	nonsymbolic	24	7	14	29	1	FALSE	3047
1225	China	168	nonsymbolic	1	8	5	23	3	TRUE	500
1226	China	168	nonsymbolic	2	8	8	21	1	TRUE	1407
1227	China	168	nonsymbolic	3	4	5	14	2	TRUE	1734
1228	China	168	nonsymbolic	4	4	7	15	1	TRUE	735
1229	China	168	nonsymbolic	5	5	6	6	3	TRUE	1312
1230	China	168	nonsymbolic	6	9	7	25	2	TRUE	546
1231	China	168	nonsymbolic	7	5	10	29	3	TRUE	1125
1232	China	168	nonsymbolic	8	12	16	19	2	FALSE	1000
1233	China	168	nonsymbolic	9	11	5	26	2	TRUE	1688
1234	China	168	nonsymbolic	10	4	6	7	2	TRUE	1656
1235	China	168	nonsymbolic	11	6	6	7	3	FALSE	5968
1236	China	168	nonsymbolic	12	7	6	7	3	TRUE	2312
1237	China	168	nonsymbolic	13	7	7	9	2	FALSE	1360
1238	China	168	nonsymbolic	14	5	5	17	3	TRUE	2625
1239	China	168	nonsymbolic	15	6	8	21	2	TRUE	7078
1240	China	168	nonsymbolic	16	14	5	15	1	TRUE	593
1241	China	168	nonsymbolic	17	5	4	5	3	TRUE	6484
1242	China	168	nonsymbolic	18	4	11	26	3	TRUE	1891
1243	China	168	nonsymbolic	19	5	6	8	1	FALSE	438
1244	China	168	nonsymbolic	20	9	7	10	2	FALSE	391
1245	China	168	nonsymbolic	21	5	16	17	1	TRUE	1031
1246	China	168	nonsymbolic	22	5	4	7	1	FALSE	766
1247	China	168	nonsymbolic	23	14	7	29	1	TRUE	422
1248	China	168	nonsymbolic	24	4	16	27	1	TRUE	359
1249	China	170	nonsymbolic	1	5	8	23	3	TRUE	1703
1250	China	170	nonsymbolic	2	12	16	19	2	TRUE	2172
1251	China	170	nonsymbolic	3	5	10	29	3	TRUE	422
1252	China	170	nonsymbolic	4	4	5	7	1	TRUE	469
1253	China	170	nonsymbolic	5	8	6	21	2	TRUE	172
1254	China	170	nonsymbolic	6	7	9	25	2	TRUE	375
1255	China	170	nonsymbolic	7	7	9	10	2	TRUE	1313
1256	China	170	nonsymbolic	8	5	4	5	3	TRUE	1078
1257	China	170	nonsymbolic	9	8	8	21	1	TRUE	593
1258	China	170	nonsymbolic	10	4	16	27	1	TRUE	1032
1259	China	170	nonsymbolic	11	11	5	26	2	TRUE	547
1260	China	170	nonsymbolic	12	6	6	7	3	TRUE	93
1261	China	170	nonsymbolic	13	5	14	15	1	TRUE	1671
1262	China	170	nonsymbolic	14	6	5	8	1	TRUE	4515
1263	China	170	nonsymbolic	15	14	7	29	1	TRUE	344
1264	China	170	nonsymbolic	16	7	4	15	1	TRUE	1078
1265	China	170	nonsymbolic	17	5	5	17	3	TRUE	812
1266	China	170	nonsymbolic	18	4	11	26	3	TRUE	562
1267	China	170	nonsymbolic	19	7	7	9	2	TRUE	375
1268	China	170	nonsymbolic	20	5	6	6	3	TRUE	453
1269	China	170	nonsymbolic	21	7	6	7	3	TRUE	516
1270	China	170	nonsymbolic	22	5	4	14	2	TRUE	594
1271	China	170	nonsymbolic	23	16	5	17	1	FALSE	94
1272	China	170	nonsymbolic	24	4	6	7	2	TRUE	515
1273	China	173	nonsymbolic	1	6	4	7	2	FALSE	1783
1274	China	173	nonsymbolic	2	4	5	5	3	TRUE	2344
1275	China	173	nonsymbolic	3	4	5	14	2	TRUE	1109
1276	China	173	nonsymbolic	4	5	8	23	3	TRUE	422
1277	China	173	nonsymbolic	5	7	9	25	2	TRUE	468
1278	China	173	nonsymbolic	6	6	7	7	3	TRUE	1329
1279	China	173	nonsymbolic	7	4	16	27	1	TRUE	1453
1280	China	173	nonsymbolic	8	5	5	17	3	TRUE	1390
1281	China	173	nonsymbolic	9	6	6	7	3	FALSE	2031
1282	China	173	nonsymbolic	10	11	4	26	3	TRUE	2781
1283	China	173	nonsymbolic	11	11	5	26	2	TRUE	1312
1284	China	173	nonsymbolic	12	6	8	21	2	TRUE	16
1285	China	173	nonsymbolic	13	5	6	8	1	FALSE	1313
1286	China	173	nonsymbolic	14	10	5	29	3	TRUE	703
1287	China	173	nonsymbolic	15	16	12	19	2	FALSE	1188
1288	China	173	nonsymbolic	16	7	7	9	2	FALSE	562
1289	China	173	nonsymbolic	17	5	14	15	1	TRUE	1203
1290	China	173	nonsymbolic	18	8	8	21	1	FALSE	1516
1291	China	173	nonsymbolic	19	4	7	15	1	FALSE	1000
1292	China	173	nonsymbolic	20	14	7	29	1	TRUE	1343
1293	China	173	nonsymbolic	21	9	7	10	2	FALSE	781
1294	China	173	nonsymbolic	22	6	5	6	3	TRUE	375
1295	China	173	nonsymbolic	23	4	5	7	1	FALSE	1437
1296	China	173	nonsymbolic	24	16	5	17	1	TRUE	3656
1297	US	101	nonsymbolic	1	5	4	7	1	FALSE	2651
1298	US	101	nonsymbolic	2	5	6	8	1	TRUE	686
1299	US	101	nonsymbolic	3	4	11	26	3	FALSE	805
1300	US	101	nonsymbolic	4	11	5	26	2	TRUE	3353
1301	US	101	nonsymbolic	5	12	16	19	2	TRUE	6094
1302	US	101	nonsymbolic	6	7	4	15	1	FALSE	668
1303	US	101	nonsymbolic	7	16	5	17	1	TRUE	4866
1304	US	101	nonsymbolic	8	4	6	7	2	TRUE	662
1305	US	101	nonsymbolic	9	6	6	7	3	TRUE	782
1306	US	101	nonsymbolic	10	4	5	5	3	TRUE	1513
1307	US	101	nonsymbolic	11	14	7	29	1	TRUE	529
1308	US	101	nonsymbolic	12	9	7	25	2	TRUE	1692
1309	US	101	nonsymbolic	13	5	5	17	3	TRUE	2962
1310	US	101	nonsymbolic	14	4	5	14	2	TRUE	2918
1311	US	101	nonsymbolic	15	8	8	21	1	FALSE	867
1312	US	101	nonsymbolic	16	16	4	27	1	TRUE	232
1313	US	101	nonsymbolic	17	7	7	9	2	TRUE	1168
1314	US	101	nonsymbolic	18	7	6	7	3	TRUE	522
1315	US	101	nonsymbolic	19	6	8	21	2	TRUE	2403
1316	US	101	nonsymbolic	20	14	5	15	1	FALSE	562
1317	US	101	nonsymbolic	21	5	6	6	3	TRUE	32
1318	US	101	nonsymbolic	22	9	7	10	2	FALSE	2142
1319	US	101	nonsymbolic	23	8	5	23	3	TRUE	586
1320	US	101	nonsymbolic	24	5	10	29	3	TRUE	503
1321	US	102	nonsymbolic	1	8	5	23	3	FALSE	5182
1322	US	102	nonsymbolic	2	5	16	17	1	TRUE	3688
1323	US	102	nonsymbolic	3	16	12	19	2	TRUE	1027
1324	US	102	nonsymbolic	4	9	7	10	2	TRUE	1441
1325	US	102	nonsymbolic	5	6	7	7	3	TRUE	814
1326	US	102	nonsymbolic	6	4	5	7	1	TRUE	4881
1327	US	102	nonsymbolic	7	5	4	5	3	TRUE	593
1328	US	102	nonsymbolic	8	14	5	15	1	TRUE	1505
1329	US	102	nonsymbolic	9	6	8	21	2	TRUE	12753
1330	US	102	nonsymbolic	10	6	5	6	3	TRUE	1290
1331	US	102	nonsymbolic	11	7	7	9	2	TRUE	1160
1332	US	102	nonsymbolic	12	11	4	26	3	TRUE	727
1333	US	102	nonsymbolic	13	5	5	17	3	TRUE	4873
1334	US	102	nonsymbolic	14	4	6	7	2	TRUE	699
1335	US	102	nonsymbolic	15	4	7	15	1	TRUE	3208
1336	US	102	nonsymbolic	16	5	10	29	3	TRUE	914
1337	US	102	nonsymbolic	17	7	9	25	2	TRUE	110
1338	US	102	nonsymbolic	18	8	8	21	1	TRUE	3319
1339	US	102	nonsymbolic	19	11	5	26	2	TRUE	1212
1340	US	102	nonsymbolic	20	6	5	8	1	TRUE	1768
1341	US	102	nonsymbolic	21	4	5	14	2	FALSE	13330
1342	US	102	nonsymbolic	22	6	6	7	3	TRUE	4088
1343	US	102	nonsymbolic	23	7	14	29	1	TRUE	1918
1344	US	102	nonsymbolic	24	16	4	27	1	TRUE	3453
1345	US	109	nonsymbolic	1	10	5	29	3	TRUE	1526
1346	US	109	nonsymbolic	2	11	4	26	3	TRUE	2269
1347	US	109	nonsymbolic	3	9	7	25	2	TRUE	437
1348	US	109	nonsymbolic	4	9	7	10	2	TRUE	894
1349	US	109	nonsymbolic	5	4	7	15	1	TRUE	1468
1350	US	109	nonsymbolic	6	5	6	6	3	TRUE	2756
1351	US	109	nonsymbolic	7	5	4	5	3	TRUE	825
1352	US	109	nonsymbolic	8	16	5	17	1	TRUE	1947
1353	US	109	nonsymbolic	9	8	8	21	1	TRUE	590
1354	US	109	nonsymbolic	10	5	14	15	1	FALSE	929
1355	US	109	nonsymbolic	11	16	12	19	2	FALSE	710
1356	US	109	nonsymbolic	12	4	16	27	1	TRUE	518
1357	US	109	nonsymbolic	13	6	7	7	3	FALSE	8912
1358	US	109	nonsymbolic	14	5	5	17	3	TRUE	2428
1359	US	109	nonsymbolic	15	6	8	21	2	TRUE	1708
1360	US	109	nonsymbolic	16	5	4	7	1	TRUE	518
1361	US	109	nonsymbolic	17	6	6	7	3	TRUE	319
1362	US	109	nonsymbolic	18	5	6	8	1	TRUE	610
1363	US	109	nonsymbolic	19	4	5	14	2	TRUE	1189
1364	US	109	nonsymbolic	20	7	14	29	1	TRUE	1252
1365	US	109	nonsymbolic	21	5	8	23	3	TRUE	165
1366	US	109	nonsymbolic	22	11	5	26	2	TRUE	2338
1367	US	109	nonsymbolic	23	6	4	7	2	TRUE	5863
1368	US	109	nonsymbolic	24	7	7	9	2	TRUE	4590
1369	US	111	nonsymbolic	1	5	4	5	3	TRUE	2574
1370	US	111	nonsymbolic	2	10	5	29	3	TRUE	296
1371	US	111	nonsymbolic	3	6	6	7	3	FALSE	749
1372	US	111	nonsymbolic	4	16	12	19	2	FALSE	671
1373	US	111	nonsymbolic	5	16	5	17	1	TRUE	1170
1374	US	111	nonsymbolic	6	6	5	8	1	TRUE	1887
1375	US	111	nonsymbolic	7	5	11	26	2	TRUE	514
1376	US	111	nonsymbolic	8	6	7	7	3	TRUE	1264
1377	US	111	nonsymbolic	9	7	14	29	1	TRUE	874
1378	US	111	nonsymbolic	10	8	8	21	1	TRUE	920
1379	US	111	nonsymbolic	11	5	5	17	3	TRUE	608
1380	US	111	nonsymbolic	12	6	4	7	2	TRUE	780
1381	US	111	nonsymbolic	13	5	4	7	1	FALSE	1872
1382	US	111	nonsymbolic	14	6	5	6	3	TRUE	873
1383	US	111	nonsymbolic	15	7	9	10	2	FALSE	437
1384	US	111	nonsymbolic	16	5	8	23	3	TRUE	421
1385	US	111	nonsymbolic	17	4	7	15	1	TRUE	702
1386	US	111	nonsymbolic	18	4	11	26	3	TRUE	327
1387	US	111	nonsymbolic	19	14	5	15	1	FALSE	1388
1388	US	111	nonsymbolic	20	8	6	21	2	FALSE	702
1389	US	111	nonsymbolic	21	4	5	14	2	TRUE	452
1390	US	111	nonsymbolic	22	4	16	27	1	TRUE	702
1391	US	111	nonsymbolic	23	7	7	9	2	TRUE	765
1392	US	111	nonsymbolic	24	9	7	25	2	TRUE	718
1393	US	117	nonsymbolic	1	6	5	8	1	TRUE	3183
1394	US	117	nonsymbolic	2	6	6	7	3	TRUE	0
1395	US	117	nonsymbolic	3	7	7	9	2	TRUE	3182
1396	US	117	nonsymbolic	4	5	8	23	3	TRUE	780
1397	US	117	nonsymbolic	5	7	6	7	3	TRUE	1279
1398	US	117	nonsymbolic	6	5	4	7	1	TRUE	826
1399	US	117	nonsymbolic	7	5	10	29	3	TRUE	1264
1400	US	117	nonsymbolic	8	16	5	17	1	TRUE	874
1401	US	117	nonsymbolic	9	5	5	17	3	FALSE	3370
1402	US	117	nonsymbolic	10	4	7	15	1	TRUE	359
1403	US	117	nonsymbolic	11	9	7	25	2	FALSE	11778
1404	US	117	nonsymbolic	12	5	4	14	2	TRUE	468
1405	US	117	nonsymbolic	13	6	8	21	2	TRUE	1279
1406	US	117	nonsymbolic	14	14	5	15	1	TRUE	24868
1407	US	117	nonsymbolic	15	7	9	10	2	TRUE	47
1408	US	117	nonsymbolic	16	12	16	19	2	TRUE	905
1409	US	117	nonsymbolic	17	11	5	26	2	TRUE	515
1410	US	117	nonsymbolic	18	5	6	6	3	TRUE	1389
1411	US	117	nonsymbolic	19	11	4	26	3	TRUE	3790
1412	US	117	nonsymbolic	20	8	8	21	1	TRUE	265
1413	US	117	nonsymbolic	21	7	14	29	1	TRUE	1045
1414	US	117	nonsymbolic	22	4	16	27	1	TRUE	3151
1415	US	117	nonsymbolic	23	4	5	5	3	TRUE	873
1416	US	117	nonsymbolic	24	6	4	7	2	TRUE	625
1417	US	118	nonsymbolic	1	6	5	8	1	TRUE	3183
1418	US	118	nonsymbolic	2	6	6	7	3	TRUE	0
1419	US	118	nonsymbolic	3	7	7	9	2	TRUE	3182
1420	US	118	nonsymbolic	4	5	8	23	3	TRUE	780
1421	US	118	nonsymbolic	5	7	6	7	3	TRUE	1279
1422	US	118	nonsymbolic	6	5	4	7	1	TRUE	826
1423	US	118	nonsymbolic	7	5	10	29	3	TRUE	1264
1424	US	118	nonsymbolic	8	16	5	17	1	TRUE	874
1425	US	118	nonsymbolic	9	5	5	17	3	FALSE	3370
1426	US	118	nonsymbolic	10	4	7	15	1	TRUE	359
1427	US	118	nonsymbolic	11	9	7	25	2	FALSE	11778
1428	US	118	nonsymbolic	12	5	4	14	2	TRUE	468
1429	US	118	nonsymbolic	13	6	8	21	2	TRUE	1279
1430	US	118	nonsymbolic	14	14	5	15	1	TRUE	24868
1431	US	118	nonsymbolic	15	7	9	10	2	TRUE	47
1432	US	118	nonsymbolic	16	12	16	19	2	TRUE	905
1433	US	118	nonsymbolic	17	11	5	26	2	TRUE	515
1434	US	118	nonsymbolic	18	5	6	6	3	TRUE	1389
1435	US	118	nonsymbolic	19	11	4	26	3	TRUE	3790
1436	US	118	nonsymbolic	20	8	8	21	1	TRUE	265
1437	US	118	nonsymbolic	21	7	14	29	1	TRUE	1045
1438	US	118	nonsymbolic	22	4	16	27	1	TRUE	3151
1439	US	118	nonsymbolic	23	4	5	5	3	TRUE	873
1440	US	118	nonsymbolic	24	6	4	7	2	TRUE	625
1441	US	119	nonsymbolic	1	12	16	19	2	FALSE	1973
1442	US	119	nonsymbolic	2	5	5	17	3	TRUE	1326
1443	US	119	nonsymbolic	3	8	8	21	1	TRUE	1710
1444	US	119	nonsymbolic	4	5	16	17	1	TRUE	4648
1445	US	119	nonsymbolic	5	6	7	7	3	TRUE	1782
1446	US	119	nonsymbolic	6	5	4	5	3	TRUE	1379
1447	US	119	nonsymbolic	7	11	5	26	2	TRUE	1365
1448	US	119	nonsymbolic	8	9	7	10	2	TRUE	1763
1449	US	119	nonsymbolic	9	16	4	27	1	TRUE	4868
1450	US	119	nonsymbolic	10	6	5	8	1	TRUE	1681
1451	US	119	nonsymbolic	11	6	6	7	3	TRUE	1676
1452	US	119	nonsymbolic	12	4	5	14	2	FALSE	340
1453	US	119	nonsymbolic	13	7	7	9	2	TRUE	5410
1454	US	119	nonsymbolic	14	14	5	15	1	FALSE	1636
1455	US	119	nonsymbolic	15	6	8	21	2	TRUE	2858
1456	US	119	nonsymbolic	16	10	5	29	3	TRUE	1080
1457	US	119	nonsymbolic	17	4	6	7	2	TRUE	914
1458	US	119	nonsymbolic	18	7	14	29	1	TRUE	610
1459	US	119	nonsymbolic	19	6	5	6	3	TRUE	1000
1460	US	119	nonsymbolic	20	7	4	15	1	TRUE	2031
1461	US	119	nonsymbolic	21	4	11	26	3	TRUE	757
1462	US	119	nonsymbolic	22	5	8	23	3	TRUE	741
1463	US	119	nonsymbolic	23	9	7	25	2	TRUE	3432
1464	US	119	nonsymbolic	24	4	5	7	1	TRUE	1506
1465	US	121	nonsymbolic	1	5	16	17	1	FALSE	3340
1466	US	121	nonsymbolic	2	5	6	8	1	TRUE	3666
1467	US	121	nonsymbolic	3	6	6	7	3	FALSE	3603
1468	US	121	nonsymbolic	4	6	8	21	2	TRUE	3573
1469	US	121	nonsymbolic	5	5	11	26	2	TRUE	4477
1470	US	121	nonsymbolic	6	14	7	29	1	FALSE	842
1471	US	121	nonsymbolic	7	6	7	7	3	TRUE	2262
1472	US	121	nonsymbolic	8	16	12	19	2	TRUE	42276
1473	US	121	nonsymbolic	9	4	5	5	3	TRUE	218
1474	US	121	nonsymbolic	10	5	5	17	3	FALSE	3104
1475	US	121	nonsymbolic	11	9	7	25	2	FALSE	171
1476	US	121	nonsymbolic	12	6	5	6	3	TRUE	1311
1477	US	121	nonsymbolic	13	5	4	7	1	FALSE	4664
1478	US	121	nonsymbolic	14	7	4	15	1	FALSE	718
1479	US	121	nonsymbolic	15	4	5	14	2	FALSE	1420
1480	US	121	nonsymbolic	16	10	5	29	3	TRUE	983
1481	US	121	nonsymbolic	17	8	8	21	1	TRUE	18471
1482	US	121	nonsymbolic	18	8	5	23	3	TRUE	2511
1483	US	121	nonsymbolic	19	4	11	26	3	FALSE	1856
1484	US	121	nonsymbolic	20	7	7	9	2	FALSE	530
1485	US	121	nonsymbolic	21	6	4	7	2	TRUE	1154
1486	US	121	nonsymbolic	22	16	4	27	1	TRUE	328
1487	US	121	nonsymbolic	23	7	9	10	2	FALSE	9516
1488	US	121	nonsymbolic	24	5	14	15	1	FALSE	3635
1489	US	122	nonsymbolic	1	5	4	7	1	FALSE	11935
1490	US	122	nonsymbolic	2	16	4	27	1	TRUE	7176
1491	US	122	nonsymbolic	3	5	6	6	3	TRUE	4431
1492	US	122	nonsymbolic	4	4	5	14	2	TRUE	4665
1493	US	122	nonsymbolic	5	6	6	7	3	FALSE	3806
1494	US	122	nonsymbolic	6	7	4	15	1	FALSE	4275
1495	US	122	nonsymbolic	7	9	7	25	2	TRUE	3120
1496	US	122	nonsymbolic	8	8	6	21	2	FALSE	4477
1497	US	122	nonsymbolic	9	6	4	7	2	FALSE	4711
1498	US	122	nonsymbolic	10	5	6	8	1	TRUE	4945
1499	US	122	nonsymbolic	11	7	6	7	3	FALSE	1997
1500	US	122	nonsymbolic	12	4	5	5	3	FALSE	3526
1501	US	122	nonsymbolic	13	7	14	29	1	TRUE	4134
1502	US	122	nonsymbolic	14	5	8	23	3	FALSE	2277
1503	US	122	nonsymbolic	15	14	5	15	1	FALSE	3713
1504	US	122	nonsymbolic	16	7	7	9	2	FALSE	2823
1505	US	122	nonsymbolic	17	8	8	21	1	TRUE	2247
1506	US	122	nonsymbolic	18	5	5	17	3	TRUE	749
1507	US	122	nonsymbolic	19	5	10	29	3	TRUE	812
1508	US	122	nonsymbolic	20	4	11	26	3	FALSE	983
1509	US	122	nonsymbolic	21	11	5	26	2	TRUE	265
1510	US	122	nonsymbolic	22	12	16	19	2	TRUE	1888
1511	US	122	nonsymbolic	23	5	16	17	1	TRUE	2776
1512	US	122	nonsymbolic	24	7	9	10	2	FALSE	5757
1513	US	124	nonsymbolic	1	14	5	15	1	FALSE	5070
1514	US	124	nonsymbolic	2	5	6	8	1	TRUE	4368
1515	US	124	nonsymbolic	3	4	5	7	1	FALSE	6474
1516	US	124	nonsymbolic	4	5	8	23	3	FALSE	5866
1517	US	124	nonsymbolic	5	7	9	10	2	TRUE	4274
1518	US	124	nonsymbolic	6	5	16	17	1	TRUE	5460
1519	US	124	nonsymbolic	7	4	16	27	1	FALSE	4072
1520	US	124	nonsymbolic	8	16	12	19	2	TRUE	5023
1521	US	124	nonsymbolic	9	5	10	29	3	TRUE	3432
1522	US	124	nonsymbolic	10	5	5	17	3	FALSE	3073
1523	US	124	nonsymbolic	11	6	6	7	3	FALSE	4617
1524	US	124	nonsymbolic	12	11	4	26	3	TRUE	3838
1525	US	124	nonsymbolic	13	8	8	21	1	TRUE	2590
1526	US	124	nonsymbolic	14	6	7	7	3	TRUE	6926
1527	US	124	nonsymbolic	15	6	5	6	3	TRUE	17753
1528	US	124	nonsymbolic	16	6	4	7	2	TRUE	6615
1529	US	124	nonsymbolic	17	7	7	9	2	FALSE	4243
1530	US	124	nonsymbolic	18	8	6	21	2	TRUE	3213
1531	US	124	nonsymbolic	19	5	4	14	2	TRUE	3931
1532	US	124	nonsymbolic	20	11	5	26	2	TRUE	2777
1533	US	124	nonsymbolic	21	7	4	15	1	TRUE	5429
1534	US	124	nonsymbolic	22	4	5	5	3	TRUE	3994
1535	US	124	nonsymbolic	23	14	7	29	1	TRUE	15538
1536	US	124	nonsymbolic	24	7	9	25	2	TRUE	3681
1537	US	125	nonsymbolic	1	8	6	21	2	TRUE	5491
1538	US	125	nonsymbolic	2	9	7	25	2	TRUE	5055
1539	US	125	nonsymbolic	3	5	6	6	3	FALSE	4587
1540	US	125	nonsymbolic	4	14	7	29	1	TRUE	3135
1541	US	125	nonsymbolic	5	16	5	17	1	FALSE	3323
1542	US	125	nonsymbolic	6	6	6	7	3	FALSE	5460
1543	US	125	nonsymbolic	7	8	5	23	3	TRUE	9641
1544	US	125	nonsymbolic	8	5	4	7	1	FALSE	5600
1545	US	125	nonsymbolic	9	5	14	15	1	FALSE	4960
1546	US	125	nonsymbolic	10	7	6	7	3	FALSE	4275
1547	US	125	nonsymbolic	11	6	4	7	2	FALSE	4087
1548	US	125	nonsymbolic	12	5	4	5	3	FALSE	3993
1549	US	125	nonsymbolic	13	4	16	27	1	TRUE	2496
1550	US	125	nonsymbolic	14	5	10	29	3	TRUE	2480
1551	US	125	nonsymbolic	15	5	6	8	1	FALSE	2496
1552	US	125	nonsymbolic	16	4	7	15	1	TRUE	546
1553	US	125	nonsymbolic	17	11	4	26	3	TRUE	2496
1554	US	125	nonsymbolic	18	5	5	17	3	TRUE	3182
1555	US	125	nonsymbolic	19	4	5	14	2	TRUE	515
1556	US	125	nonsymbolic	20	12	16	19	2	FALSE	1435
1557	US	125	nonsymbolic	21	7	9	10	2	FALSE	577
1558	US	125	nonsymbolic	22	5	11	26	2	TRUE	4321
1559	US	125	nonsymbolic	23	8	8	21	1	TRUE	2683
1560	US	125	nonsymbolic	24	7	7	9	2	FALSE	7379
1561	US	126	nonsymbolic	1	5	5	17	3	TRUE	1486
1562	US	126	nonsymbolic	2	4	16	27	1	TRUE	1334
1563	US	126	nonsymbolic	3	5	10	29	3	TRUE	2420
1564	US	126	nonsymbolic	4	14	5	15	1	FALSE	565
1565	US	126	nonsymbolic	5	7	9	25	2	TRUE	1444
1566	US	126	nonsymbolic	6	8	8	21	1	TRUE	1690
1567	US	126	nonsymbolic	7	7	4	15	1	FALSE	1242
1568	US	126	nonsymbolic	8	5	8	23	3	TRUE	582
1569	US	126	nonsymbolic	9	8	6	21	2	TRUE	716
1570	US	126	nonsymbolic	10	5	6	6	3	FALSE	5682
1571	US	126	nonsymbolic	11	5	16	17	1	TRUE	3928
1572	US	126	nonsymbolic	12	6	5	8	1	TRUE	2867
1573	US	126	nonsymbolic	13	5	4	7	1	TRUE	3989
1574	US	126	nonsymbolic	14	5	4	5	3	TRUE	3553
1575	US	126	nonsymbolic	15	6	4	7	2	TRUE	3244
1576	US	126	nonsymbolic	16	6	6	7	3	FALSE	2682
1577	US	126	nonsymbolic	17	12	16	19	2	TRUE	2556
1578	US	126	nonsymbolic	18	6	7	7	3	TRUE	3014
1579	US	126	nonsymbolic	19	4	5	14	2	FALSE	3074
1580	US	126	nonsymbolic	20	7	7	9	2	TRUE	2431
1581	US	126	nonsymbolic	21	9	7	10	2	TRUE	2685
1582	US	126	nonsymbolic	22	5	11	26	2	TRUE	939
1583	US	126	nonsymbolic	23	14	7	29	1	TRUE	2703
1584	US	126	nonsymbolic	24	11	4	26	3	FALSE	4163
1585	US	127	nonsymbolic	1	8	8	21	1	TRUE	3494
1586	US	127	nonsymbolic	2	10	5	29	3	TRUE	4025
1587	US	127	nonsymbolic	3	16	12	19	2	TRUE	2137
1588	US	127	nonsymbolic	4	16	4	27	1	TRUE	1950
1589	US	127	nonsymbolic	5	6	5	8	1	FALSE	87313
1590	US	127	nonsymbolic	6	9	7	10	2	FALSE	2309
1591	US	127	nonsymbolic	7	8	5	23	3	TRUE	2075
1592	US	127	nonsymbolic	8	5	14	15	1	TRUE	2512
1593	US	127	nonsymbolic	9	7	7	9	2	TRUE	1591
1594	US	127	nonsymbolic	10	5	11	26	2	TRUE	1388
1595	US	127	nonsymbolic	11	4	6	7	2	TRUE	4166
1596	US	127	nonsymbolic	12	5	5	17	3	TRUE	811
1597	US	127	nonsymbolic	13	6	6	7	3	TRUE	1748
1598	US	127	nonsymbolic	14	7	4	15	1	TRUE	1217
1599	US	127	nonsymbolic	15	5	4	5	3	TRUE	4243
1600	US	127	nonsymbolic	16	5	6	6	3	FALSE	1451
1601	US	127	nonsymbolic	17	5	16	17	1	TRUE	1716
1602	US	127	nonsymbolic	18	6	7	7	3	TRUE	936
1603	US	127	nonsymbolic	19	8	6	21	2	TRUE	1560
1604	US	127	nonsymbolic	20	4	5	14	2	TRUE	1887
1605	US	127	nonsymbolic	21	4	5	7	1	TRUE	1107
1606	US	127	nonsymbolic	22	11	4	26	3	TRUE	1825
1607	US	127	nonsymbolic	23	7	14	29	1	TRUE	874
1608	US	127	nonsymbolic	24	7	9	25	2	TRUE	733
1609	US	128	nonsymbolic	1	6	8	21	2	FALSE	80246
1610	US	128	nonsymbolic	2	16	4	27	1	FALSE	3807
1611	US	128	nonsymbolic	3	5	8	23	3	TRUE	5616
1612	US	128	nonsymbolic	4	16	5	17	1	TRUE	2013
1613	US	128	nonsymbolic	5	4	5	7	1	FALSE	3681
1614	US	128	nonsymbolic	6	12	16	19	2	FALSE	4024
1615	US	128	nonsymbolic	7	11	4	26	3	FALSE	9532
1616	US	128	nonsymbolic	8	6	6	7	3	TRUE	2090
1617	US	128	nonsymbolic	9	9	7	10	2	FALSE	2387
1618	US	128	nonsymbolic	10	7	7	9	2	TRUE	1233
1619	US	128	nonsymbolic	11	5	10	29	3	TRUE	842
1620	US	128	nonsymbolic	12	11	5	26	2	TRUE	3089
1621	US	128	nonsymbolic	13	14	7	29	1	TRUE	5054
1622	US	128	nonsymbolic	14	9	7	25	2	FALSE	2808
1623	US	128	nonsymbolic	15	7	6	7	3	FALSE	9812
1624	US	128	nonsymbolic	16	14	5	15	1	FALSE	2480
1625	US	128	nonsymbolic	17	8	8	21	1	TRUE	1997
1626	US	128	nonsymbolic	18	5	5	17	3	TRUE	78
1627	US	128	nonsymbolic	19	4	7	15	1	FALSE	3807
1628	US	128	nonsymbolic	20	4	5	14	2	TRUE	2403
1629	US	128	nonsymbolic	21	5	6	8	1	TRUE	3338
1630	US	128	nonsymbolic	22	6	4	7	2	FALSE	12901
1631	US	128	nonsymbolic	23	5	4	5	3	TRUE	5616
1632	US	128	nonsymbolic	24	5	6	6	3	TRUE	2605
1633	US	129	nonsymbolic	1	6	4	7	2	TRUE	4009
1634	US	129	nonsymbolic	2	5	14	15	1	TRUE	10982
1635	US	129	nonsymbolic	3	5	8	23	3	TRUE	5086
1636	US	129	nonsymbolic	4	5	11	26	2	FALSE	6661
1637	US	129	nonsymbolic	5	8	6	21	2	FALSE	1919
1638	US	129	nonsymbolic	6	14	7	29	1	TRUE	3884
1639	US	129	nonsymbolic	7	7	9	10	2	TRUE	1934
1640	US	129	nonsymbolic	8	7	7	9	2	TRUE	2246
1641	US	129	nonsymbolic	9	5	6	8	1	TRUE	2480
1642	US	129	nonsymbolic	10	7	4	15	1	FALSE	843
1643	US	129	nonsymbolic	11	4	5	7	1	TRUE	3884
1644	US	129	nonsymbolic	12	6	6	7	3	TRUE	10889
1645	US	129	nonsymbolic	13	5	4	14	2	FALSE	3354
1646	US	129	nonsymbolic	14	6	5	6	3	TRUE	390
1647	US	129	nonsymbolic	15	5	10	29	3	FALSE	11638
1648	US	129	nonsymbolic	16	8	8	21	1	FALSE	2137
1649	US	129	nonsymbolic	17	7	6	7	3	TRUE	1404
1650	US	129	nonsymbolic	18	5	4	5	3	TRUE	421
1651	US	129	nonsymbolic	19	16	5	17	1	TRUE	1887
1652	US	129	nonsymbolic	20	5	5	17	3	FALSE	3572
1653	US	129	nonsymbolic	21	4	16	27	1	FALSE	1248
1654	US	129	nonsymbolic	22	4	11	26	3	TRUE	2013
1655	US	129	nonsymbolic	23	7	9	25	2	TRUE	1123
1656	US	129	nonsymbolic	24	16	12	19	2	TRUE	3994
1657	US	130	nonsymbolic	1	16	4	27	1	TRUE	4528
1658	US	130	nonsymbolic	2	11	5	26	2	TRUE	1287
1659	US	130	nonsymbolic	3	5	4	7	1	FALSE	1259
1660	US	130	nonsymbolic	4	4	6	7	2	FALSE	1903
1661	US	130	nonsymbolic	5	6	5	8	1	FALSE	846
1662	US	130	nonsymbolic	6	7	14	29	1	TRUE	6183
1663	US	130	nonsymbolic	7	7	7	9	2	FALSE	2476
1664	US	130	nonsymbolic	8	6	6	7	3	TRUE	3693
1665	US	130	nonsymbolic	9	16	5	17	1	FALSE	2199
1666	US	130	nonsymbolic	10	12	16	19	2	TRUE	4472
1667	US	130	nonsymbolic	11	5	8	23	3	TRUE	2351
1668	US	130	nonsymbolic	12	8	6	21	2	TRUE	1912
1669	US	130	nonsymbolic	13	7	9	10	2	TRUE	3018
1670	US	130	nonsymbolic	14	10	5	29	3	FALSE	2630
1671	US	130	nonsymbolic	15	4	11	26	3	TRUE	5404
1672	US	130	nonsymbolic	16	5	4	14	2	FALSE	6221
1673	US	130	nonsymbolic	17	4	7	15	1	FALSE	11535
1674	US	130	nonsymbolic	18	9	7	25	2	TRUE	6042
1675	US	130	nonsymbolic	19	5	6	6	3	TRUE	10872
1676	US	130	nonsymbolic	20	14	5	15	1	FALSE	2424
1677	US	130	nonsymbolic	21	8	8	21	1	FALSE	8099
1678	US	130	nonsymbolic	22	5	5	17	3	TRUE	610
1679	US	130	nonsymbolic	23	5	4	5	3	FALSE	6605
1680	US	130	nonsymbolic	24	6	7	7	3	TRUE	2502
1681	US	131	nonsymbolic	1	6	6	7	3	TRUE	10452
1682	US	131	nonsymbolic	2	4	5	14	2	TRUE	9423
1683	US	131	nonsymbolic	3	7	14	29	1	TRUE	31
1684	US	131	nonsymbolic	4	7	9	25	2	TRUE	203
1685	US	131	nonsymbolic	5	6	8	21	2	TRUE	249
1686	US	131	nonsymbolic	6	9	7	10	2	FALSE	4602
1687	US	131	nonsymbolic	7	5	4	5	3	FALSE	1326
1688	US	131	nonsymbolic	8	4	7	15	1	FALSE	671
1689	US	131	nonsymbolic	9	16	12	19	2	TRUE	4493
1690	US	131	nonsymbolic	10	6	5	8	1	FALSE	1435
1691	US	131	nonsymbolic	11	8	8	21	1	FALSE	1092
1692	US	131	nonsymbolic	12	7	7	9	2	TRUE	1092
1693	US	131	nonsymbolic	13	6	5	6	3	TRUE	1951
1694	US	131	nonsymbolic	14	7	6	7	3	FALSE	3822
1695	US	131	nonsymbolic	15	16	4	27	1	TRUE	592
1696	US	131	nonsymbolic	16	5	16	17	1	FALSE	312
1697	US	131	nonsymbolic	17	5	4	7	1	TRUE	6364
1698	US	131	nonsymbolic	18	11	5	26	2	TRUE	125
1699	US	131	nonsymbolic	19	8	5	23	3	TRUE	390
1700	US	131	nonsymbolic	20	5	14	15	1	FALSE	655
1701	US	131	nonsymbolic	21	5	5	17	3	TRUE	530
1702	US	131	nonsymbolic	22	4	6	7	2	TRUE	3385
1703	US	131	nonsymbolic	23	5	10	29	3	TRUE	140
1704	US	131	nonsymbolic	24	4	11	26	3	TRUE	93
1705	US	132	nonsymbolic	1	8	8	21	1	TRUE	4446
1706	US	132	nonsymbolic	2	8	5	23	3	TRUE	3245
1707	US	132	nonsymbolic	3	14	7	29	1	TRUE	4352
1708	US	132	nonsymbolic	4	6	6	7	3	TRUE	2512
1709	US	132	nonsymbolic	5	8	6	21	2	TRUE	1404
1710	US	132	nonsymbolic	6	10	5	29	3	TRUE	1560
1711	US	132	nonsymbolic	7	5	5	17	3	TRUE	3900
1712	US	132	nonsymbolic	8	7	9	25	2	TRUE	3167
1713	US	132	nonsymbolic	9	9	7	10	2	TRUE	2169
1714	US	132	nonsymbolic	10	4	5	14	2	TRUE	7285
1715	US	132	nonsymbolic	11	4	5	7	1	FALSE	23556
1716	US	132	nonsymbolic	12	5	6	8	1	TRUE	1810
1717	US	132	nonsymbolic	13	12	16	19	2	FALSE	2621
1718	US	132	nonsymbolic	14	7	7	9	2	TRUE	4134
1719	US	132	nonsymbolic	15	4	6	7	2	TRUE	1186
1720	US	132	nonsymbolic	16	7	4	15	1	TRUE	1498
1721	US	132	nonsymbolic	17	11	5	26	2	TRUE	1014
1722	US	132	nonsymbolic	18	16	5	17	1	FALSE	889
1723	US	132	nonsymbolic	19	7	6	7	3	TRUE	1513
1724	US	132	nonsymbolic	20	4	11	26	3	TRUE	2433
1725	US	132	nonsymbolic	21	4	5	5	3	TRUE	3432
1726	US	132	nonsymbolic	22	14	5	15	1	FALSE	905
1727	US	132	nonsymbolic	23	6	5	6	3	TRUE	780
1728	US	132	nonsymbolic	24	4	16	27	1	TRUE	1529
1729	US	133	nonsymbolic	1	4	5	7	1	TRUE	4961
1730	US	133	nonsymbolic	2	6	5	6	3	FALSE	6833
1731	US	133	nonsymbolic	3	5	4	5	3	TRUE	3838
1732	US	133	nonsymbolic	4	11	5	26	2	FALSE	3931
1733	US	133	nonsymbolic	5	16	12	19	2	FALSE	1950
1734	US	133	nonsymbolic	6	8	8	21	1	FALSE	5836
1735	US	133	nonsymbolic	7	5	16	17	1	TRUE	5647
1736	US	133	nonsymbolic	8	7	7	9	2	FALSE	6131
1737	US	133	nonsymbolic	9	6	6	7	3	FALSE	4712
1738	US	133	nonsymbolic	10	5	10	29	3	FALSE	2995
1739	US	133	nonsymbolic	11	8	6	21	2	FALSE	11404
1740	US	133	nonsymbolic	12	5	5	17	3	TRUE	6802
1741	US	133	nonsymbolic	13	7	9	10	2	TRUE	11825
1742	US	133	nonsymbolic	14	4	11	26	3	TRUE	5413
1743	US	133	nonsymbolic	15	4	5	14	2	FALSE	4088
1744	US	133	nonsymbolic	16	14	7	29	1	TRUE	16411
1745	US	133	nonsymbolic	17	4	7	15	1	TRUE	5320
1746	US	133	nonsymbolic	18	8	5	23	3	FALSE	5882
1747	US	133	nonsymbolic	19	9	7	25	2	TRUE	7785
1748	US	133	nonsymbolic	20	7	6	7	3	TRUE	12574
1749	US	133	nonsymbolic	21	16	4	27	1	TRUE	11185
1750	US	133	nonsymbolic	22	14	5	15	1	TRUE	3713
1751	US	133	nonsymbolic	23	6	4	7	2	FALSE	16334
1752	US	133	nonsymbolic	24	5	6	8	1	TRUE	8331
1753	US	134	nonsymbolic	1	6	5	6	3	TRUE	6862
1754	US	134	nonsymbolic	2	5	10	29	3	FALSE	7614
1755	US	134	nonsymbolic	3	7	4	15	1	FALSE	7235
1756	US	134	nonsymbolic	4	6	6	7	3	TRUE	6977
1757	US	134	nonsymbolic	5	5	11	26	2	FALSE	7003
1758	US	134	nonsymbolic	6	12	16	19	2	TRUE	7205
1759	US	134	nonsymbolic	7	5	4	14	2	FALSE	13886
1760	US	134	nonsymbolic	8	5	8	23	3	TRUE	8593
1761	US	134	nonsymbolic	9	8	8	21	1	FALSE	6176
1762	US	134	nonsymbolic	10	5	4	7	1	FALSE	6137
1763	US	134	nonsymbolic	11	6	7	7	3	TRUE	10312
1764	US	134	nonsymbolic	12	5	5	17	3	FALSE	9723
1765	US	134	nonsymbolic	13	5	14	15	1	FALSE	6910
1766	US	134	nonsymbolic	14	7	9	10	2	TRUE	5774
1767	US	134	nonsymbolic	15	9	7	25	2	FALSE	7648
1768	US	134	nonsymbolic	16	16	5	17	1	FALSE	8697
1769	US	134	nonsymbolic	17	5	4	5	3	TRUE	10664
1770	US	134	nonsymbolic	18	4	6	7	2	TRUE	9594
1771	US	134	nonsymbolic	19	6	8	21	2	TRUE	8409
1772	US	134	nonsymbolic	20	5	6	8	1	TRUE	5629
1773	US	134	nonsymbolic	21	16	4	27	1	TRUE	7285
1774	US	134	nonsymbolic	22	7	14	29	1	FALSE	5705
1775	US	134	nonsymbolic	23	7	7	9	2	TRUE	5893
1776	US	134	nonsymbolic	24	11	4	26	3	TRUE	6762
1777	US	138	nonsymbolic	1	6	6	7	3	TRUE	1351
1778	US	138	nonsymbolic	2	11	4	26	3	TRUE	909
1779	US	138	nonsymbolic	3	7	9	25	2	FALSE	627
1780	US	138	nonsymbolic	4	5	11	26	2	TRUE	2399
1781	US	138	nonsymbolic	5	8	6	21	2	FALSE	889
1782	US	138	nonsymbolic	6	4	5	5	3	TRUE	4830
1783	US	138	nonsymbolic	7	6	7	7	3	TRUE	834
1784	US	138	nonsymbolic	8	8	8	21	1	TRUE	2035
1785	US	138	nonsymbolic	9	9	7	10	2	FALSE	4017
1786	US	138	nonsymbolic	10	7	7	9	2	TRUE	3108
1787	US	138	nonsymbolic	11	5	14	15	1	TRUE	1951
1788	US	138	nonsymbolic	12	8	5	23	3	TRUE	1936
1789	US	138	nonsymbolic	13	4	16	27	1	FALSE	3176
1790	US	138	nonsymbolic	14	6	4	7	2	TRUE	2093
1791	US	138	nonsymbolic	15	4	5	7	1	TRUE	2524
1792	US	138	nonsymbolic	16	6	5	8	1	FALSE	5382
1793	US	138	nonsymbolic	17	5	5	17	3	FALSE	1296
1794	US	138	nonsymbolic	18	10	5	29	3	TRUE	1126
1795	US	138	nonsymbolic	19	7	14	29	1	FALSE	1366
1796	US	138	nonsymbolic	20	12	16	19	2	TRUE	6
1797	US	138	nonsymbolic	21	4	5	14	2	FALSE	5324
1798	US	138	nonsymbolic	22	16	5	17	1	FALSE	1342
1799	US	138	nonsymbolic	23	5	6	6	3	TRUE	818
1800	US	138	nonsymbolic	24	7	4	15	1	TRUE	2911
1801	US	145	nonsymbolic	1	8	8	21	1	TRUE	549
1802	US	145	nonsymbolic	2	5	16	17	1	FALSE	148
1803	US	145	nonsymbolic	3	9	7	10	2	FALSE	4332
1804	US	145	nonsymbolic	4	6	8	21	2	TRUE	154
1805	US	145	nonsymbolic	5	5	14	15	1	FALSE	31
1806	US	145	nonsymbolic	6	12	16	19	2	FALSE	236
1807	US	145	nonsymbolic	7	7	7	9	2	FALSE	353
1808	US	145	nonsymbolic	8	5	4	14	2	TRUE	4
1809	US	145	nonsymbolic	9	7	6	7	3	FALSE	942
1810	US	145	nonsymbolic	10	4	11	26	3	TRUE	289
1811	US	145	nonsymbolic	11	5	4	7	1	FALSE	69
1812	US	145	nonsymbolic	12	11	5	26	2	TRUE	994
1813	US	145	nonsymbolic	13	5	5	17	3	TRUE	547
1814	US	145	nonsymbolic	14	5	10	29	3	TRUE	489
1815	US	145	nonsymbolic	15	4	6	7	2	FALSE	353
1816	US	145	nonsymbolic	16	7	14	29	1	TRUE	649
1817	US	145	nonsymbolic	17	16	4	27	1	TRUE	605
1818	US	145	nonsymbolic	18	4	7	15	1	TRUE	701
1819	US	145	nonsymbolic	19	6	5	8	1	FALSE	277
1820	US	145	nonsymbolic	20	5	4	5	3	FALSE	2864
1821	US	145	nonsymbolic	21	6	6	7	3	TRUE	567
1822	US	145	nonsymbolic	22	8	5	23	3	TRUE	3709
1823	US	145	nonsymbolic	23	9	7	25	2	TRUE	646
1824	US	145	nonsymbolic	24	5	6	6	3	FALSE	616
1825	US	146	nonsymbolic	1	5	11	26	2	TRUE	1668
1826	US	146	nonsymbolic	2	5	14	15	1	TRUE	1600
1827	US	146	nonsymbolic	3	4	16	27	1	TRUE	4034
1828	US	146	nonsymbolic	4	9	7	10	2	TRUE	112
1829	US	146	nonsymbolic	5	8	5	23	3	TRUE	1118
1830	US	146	nonsymbolic	6	6	5	8	1	TRUE	223
1831	US	146	nonsymbolic	7	5	16	17	1	TRUE	996
1832	US	146	nonsymbolic	8	14	7	29	1	TRUE	10331
1833	US	146	nonsymbolic	9	4	6	7	2	TRUE	2429
1834	US	146	nonsymbolic	10	7	7	9	2	TRUE	1805
1835	US	146	nonsymbolic	11	8	8	21	1	FALSE	1956
1836	US	146	nonsymbolic	12	7	6	7	3	TRUE	660
1837	US	146	nonsymbolic	13	7	4	15	1	TRUE	1735
1838	US	146	nonsymbolic	14	5	4	14	2	TRUE	6571
1839	US	146	nonsymbolic	15	5	10	29	3	TRUE	1453
1840	US	146	nonsymbolic	16	6	8	21	2	TRUE	1064
1841	US	146	nonsymbolic	17	4	11	26	3	FALSE	308
1842	US	146	nonsymbolic	18	4	5	5	3	FALSE	4169
1843	US	146	nonsymbolic	19	5	5	17	3	TRUE	4066
1844	US	146	nonsymbolic	20	16	12	19	2	FALSE	471
1845	US	146	nonsymbolic	21	9	7	25	2	FALSE	2644
1846	US	146	nonsymbolic	22	6	6	7	3	TRUE	2529
1847	US	146	nonsymbolic	23	4	5	7	1	TRUE	629
1848	US	146	nonsymbolic	24	5	6	6	3	TRUE	614
1849	US	147	nonsymbolic	1	4	16	27	1	TRUE	1295
1850	US	147	nonsymbolic	2	4	5	7	1	TRUE	2013
1851	US	147	nonsymbolic	3	5	4	5	3	FALSE	765
1852	US	147	nonsymbolic	4	6	5	8	1	TRUE	578
1853	US	147	nonsymbolic	5	4	6	7	2	FALSE	6708
1854	US	147	nonsymbolic	6	14	5	15	1	TRUE	702
1855	US	147	nonsymbolic	7	5	5	17	3	FALSE	2511
1856	US	147	nonsymbolic	8	5	10	29	3	TRUE	2792
1857	US	147	nonsymbolic	9	4	7	15	1	FALSE	5101
1858	US	147	nonsymbolic	10	7	14	29	1	TRUE	343
1859	US	147	nonsymbolic	11	7	9	25	2	FALSE	546
1860	US	147	nonsymbolic	12	5	11	26	2	TRUE	1840
1861	US	147	nonsymbolic	13	8	8	21	1	TRUE	1248
1862	US	147	nonsymbolic	14	16	12	19	2	TRUE	1934
1863	US	147	nonsymbolic	15	4	11	26	3	TRUE	1779
1864	US	147	nonsymbolic	16	6	6	7	3	TRUE	2231
1865	US	147	nonsymbolic	17	6	7	7	3	TRUE	1466
1866	US	147	nonsymbolic	18	8	6	21	2	TRUE	6007
1867	US	147	nonsymbolic	19	5	4	14	2	FALSE	78
1868	US	147	nonsymbolic	20	5	6	6	3	FALSE	125
1869	US	147	nonsymbolic	21	16	5	17	1	TRUE	1888
1870	US	147	nonsymbolic	22	9	7	10	2	FALSE	2574
1871	US	147	nonsymbolic	23	8	5	23	3	FALSE	3916
1872	US	147	nonsymbolic	24	7	7	9	2	TRUE	4259
1873	US	148	nonsymbolic	1	5	6	6	3	TRUE	6427
1874	US	148	nonsymbolic	2	5	5	17	3	TRUE	905
1875	US	148	nonsymbolic	3	7	4	15	1	TRUE	749
1876	US	148	nonsymbolic	4	14	7	29	1	TRUE	562
1877	US	148	nonsymbolic	5	6	7	7	3	TRUE	1216
1878	US	148	nonsymbolic	6	7	7	9	2	TRUE	874
1879	US	148	nonsymbolic	7	8	6	21	2	TRUE	702
1880	US	148	nonsymbolic	8	12	16	19	2	TRUE	671
1881	US	148	nonsymbolic	9	5	4	7	1	TRUE	608
1882	US	148	nonsymbolic	10	5	10	29	3	TRUE	1264
1883	US	148	nonsymbolic	11	7	9	10	2	FALSE	3323
1884	US	148	nonsymbolic	12	16	5	17	1	TRUE	1310
1885	US	148	nonsymbolic	13	16	4	27	1	TRUE	920
1886	US	148	nonsymbolic	14	5	4	14	2	TRUE	6443
1887	US	148	nonsymbolic	15	6	4	7	2	TRUE	3713
1888	US	148	nonsymbolic	16	6	6	7	3	FALSE	8768
1889	US	148	nonsymbolic	17	14	5	15	1	TRUE	3182
1890	US	148	nonsymbolic	18	7	9	25	2	TRUE	796
1891	US	148	nonsymbolic	19	4	5	5	3	FALSE	5070
1892	US	148	nonsymbolic	20	5	11	26	2	TRUE	531
1893	US	148	nonsymbolic	21	4	11	26	3	TRUE	577
1894	US	148	nonsymbolic	22	8	8	21	1	TRUE	577
1895	US	148	nonsymbolic	23	5	6	8	1	TRUE	2714
1896	US	148	nonsymbolic	24	8	5	23	3	TRUE	733
1897	US	149	nonsymbolic	1	7	4	15	1	FALSE	6411
1898	US	149	nonsymbolic	2	6	7	7	3	FALSE	9552
1899	US	149	nonsymbolic	3	5	5	17	3	TRUE	3439
1900	US	149	nonsymbolic	4	5	4	7	1	TRUE	3431
1901	US	149	nonsymbolic	5	4	16	27	1	TRUE	3073
1902	US	149	nonsymbolic	6	5	4	14	2	FALSE	3026
1903	US	149	nonsymbolic	7	7	7	9	2	FALSE	3123
1904	US	149	nonsymbolic	8	5	10	29	3	FALSE	2272
1905	US	149	nonsymbolic	9	5	14	15	1	FALSE	1717
1906	US	149	nonsymbolic	10	7	9	25	2	FALSE	3123
1907	US	149	nonsymbolic	11	5	4	5	3	FALSE	2962
1908	US	149	nonsymbolic	12	14	7	29	1	FALSE	1081
1909	US	149	nonsymbolic	13	6	6	7	3	FALSE	2708
1910	US	149	nonsymbolic	14	6	5	8	1	TRUE	1120
1911	US	149	nonsymbolic	15	8	6	21	2	TRUE	2523
1912	US	149	nonsymbolic	16	16	12	19	2	FALSE	3191
1913	US	149	nonsymbolic	17	11	4	26	3	FALSE	4159
1914	US	149	nonsymbolic	18	8	8	21	1	TRUE	1082
1915	US	149	nonsymbolic	19	6	5	6	3	TRUE	2292
1916	US	149	nonsymbolic	20	4	6	7	2	FALSE	2524
1917	US	149	nonsymbolic	21	7	9	10	2	TRUE	875
1918	US	149	nonsymbolic	22	5	8	23	3	TRUE	2558
1919	US	149	nonsymbolic	23	5	16	17	1	FALSE	9677
1920	US	149	nonsymbolic	24	5	11	26	2	FALSE	1834
1921	US	150	nonsymbolic	1	6	5	6	3	FALSE	3993
1922	US	150	nonsymbolic	2	5	10	29	3	TRUE	646
1923	US	150	nonsymbolic	3	7	9	25	2	TRUE	881
1924	US	150	nonsymbolic	4	4	7	15	1	TRUE	1294
1925	US	150	nonsymbolic	5	5	4	7	1	FALSE	1064
1926	US	150	nonsymbolic	6	16	12	19	2	TRUE	739
1927	US	150	nonsymbolic	7	6	8	21	2	TRUE	451
1928	US	150	nonsymbolic	8	7	7	9	2	TRUE	883
1929	US	150	nonsymbolic	9	14	5	15	1	FALSE	2246
1930	US	150	nonsymbolic	10	6	6	7	3	FALSE	750
1931	US	150	nonsymbolic	11	8	8	21	1	TRUE	872
1932	US	150	nonsymbolic	12	5	5	17	3	TRUE	378
1933	US	150	nonsymbolic	13	7	9	10	2	TRUE	2899
1934	US	150	nonsymbolic	14	5	8	23	3	TRUE	1227
1935	US	150	nonsymbolic	15	7	14	29	1	TRUE	928
1936	US	150	nonsymbolic	16	16	5	17	1	FALSE	1833
1937	US	150	nonsymbolic	17	5	4	14	2	TRUE	490
1938	US	150	nonsymbolic	18	7	6	7	3	TRUE	8941
1939	US	150	nonsymbolic	19	4	16	27	1	TRUE	15386
1940	US	150	nonsymbolic	20	5	11	26	2	TRUE	1348
1941	US	150	nonsymbolic	21	11	4	26	3	TRUE	231
1942	US	150	nonsymbolic	22	5	6	8	1	FALSE	986
1943	US	150	nonsymbolic	23	6	4	7	2	FALSE	2205
1944	US	150	nonsymbolic	24	4	5	5	3	FALSE	817
1945	US	151	nonsymbolic	1	4	5	5	3	TRUE	2959
1946	US	151	nonsymbolic	2	11	5	26	2	TRUE	2444
1947	US	151	nonsymbolic	3	5	4	14	2	TRUE	6337
1948	US	151	nonsymbolic	4	5	10	29	3	TRUE	2490
1949	US	151	nonsymbolic	5	5	6	6	3	TRUE	3204
1950	US	151	nonsymbolic	6	7	14	29	1	TRUE	926
1951	US	151	nonsymbolic	7	7	9	25	2	TRUE	2743
1952	US	151	nonsymbolic	8	7	7	9	2	TRUE	3270
1953	US	151	nonsymbolic	9	5	5	17	3	TRUE	3490
1954	US	151	nonsymbolic	10	8	5	23	3	TRUE	1556
1955	US	151	nonsymbolic	11	7	6	7	3	TRUE	2313
1956	US	151	nonsymbolic	12	7	9	10	2	TRUE	5619
1957	US	151	nonsymbolic	13	6	5	8	1	TRUE	4221
1958	US	151	nonsymbolic	14	12	16	19	2	FALSE	4341
1959	US	151	nonsymbolic	15	8	8	21	1	TRUE	3980
1960	US	151	nonsymbolic	16	16	4	27	1	TRUE	4809
1961	US	151	nonsymbolic	17	6	8	21	2	FALSE	2590
1962	US	151	nonsymbolic	18	6	4	7	2	TRUE	5369
1963	US	151	nonsymbolic	19	5	16	17	1	TRUE	4246
1964	US	151	nonsymbolic	20	5	4	7	1	TRUE	4375
1965	US	151	nonsymbolic	21	4	7	15	1	FALSE	6967
1966	US	151	nonsymbolic	22	6	6	7	3	TRUE	4174
1967	US	151	nonsymbolic	23	14	5	15	1	FALSE	5043
1968	US	151	nonsymbolic	24	11	4	26	3	TRUE	2539
1969	US	152	nonsymbolic	1	6	6	7	3	FALSE	2129
1970	US	152	nonsymbolic	2	8	8	21	1	TRUE	1522
1971	US	152	nonsymbolic	3	6	4	7	2	FALSE	1422
1972	US	152	nonsymbolic	4	5	5	17	3	TRUE	264
1973	US	152	nonsymbolic	5	12	16	19	2	FALSE	1249
1974	US	152	nonsymbolic	6	6	5	8	1	FALSE	1528
1975	US	152	nonsymbolic	7	7	4	15	1	TRUE	625
1976	US	152	nonsymbolic	8	5	10	29	3	TRUE	546
1977	US	152	nonsymbolic	9	4	11	26	3	TRUE	873
1978	US	152	nonsymbolic	10	14	7	29	1	TRUE	536
1979	US	152	nonsymbolic	11	6	8	21	2	TRUE	56
1980	US	152	nonsymbolic	12	16	5	17	1	FALSE	521
1981	US	152	nonsymbolic	13	4	5	5	3	FALSE	1146
1982	US	152	nonsymbolic	14	6	7	7	3	FALSE	376
1983	US	152	nonsymbolic	15	5	4	14	2	TRUE	617
1984	US	152	nonsymbolic	16	11	5	26	2	TRUE	521
1985	US	152	nonsymbolic	17	7	7	9	2	FALSE	384
1986	US	152	nonsymbolic	18	14	5	15	1	FALSE	194
1987	US	152	nonsymbolic	19	7	9	25	2	TRUE	1208
1988	US	152	nonsymbolic	20	8	5	23	3	TRUE	494
1989	US	152	nonsymbolic	21	4	5	7	1	FALSE	436
1990	US	152	nonsymbolic	22	16	4	27	1	TRUE	1532
1991	US	152	nonsymbolic	23	7	9	10	2	FALSE	1768
1992	US	152	nonsymbolic	24	5	6	6	3	FALSE	1507
1993	US	153	nonsymbolic	1	4	16	27	1	TRUE	4196
1994	US	153	nonsymbolic	2	5	10	29	3	TRUE	9360
1995	US	153	nonsymbolic	3	7	6	7	3	FALSE	2996
1996	US	153	nonsymbolic	4	6	5	6	3	FALSE	11934
1997	US	153	nonsymbolic	5	14	7	29	1	TRUE	514
1998	US	153	nonsymbolic	6	8	8	21	1	TRUE	3323
1999	US	153	nonsymbolic	7	4	11	26	3	TRUE	7441
[truncated: 2,561 more rows]
