# Supplementary material for: Cognitive mediators of US—China differences in early symbolic arithmetic
Source: PLoS One. 2021 Aug 25;16(8):e0255283. doi: 10.1371/journal.pone.0255283 (PMC8386833; doi:10.1371/journal.pone.0255283)
Supplement: S4 Dataset — (CSV) [file pone.0255283.s004.csv]

	nation	Subject	format	trial	correct.answer	their.guess	rt
1	China	101	nonsymbolic	1	20	8.67	67590
2	China	101	nonsymbolic	2	23	10.92	7663
3	China	101	nonsymbolic	3	13	11.58	5597
4	China	101	nonsymbolic	4	22	18.99	8641
5	China	101	nonsymbolic	5	21	20.37	2630
6	China	101	nonsymbolic	6	29	12.15	6188
7	China	101	nonsymbolic	7	14	7.56	4274
8	China	101	nonsymbolic	8	7	9.27	3859
9	China	101	nonsymbolic	9	28	13.86	7542
10	China	101	nonsymbolic	10	12	10.62	5140
11	China	101	nonsymbolic	11	18	11.94	5025
12	China	101	nonsymbolic	12	6	5.49	4838
13	China	101	nonsymbolic	13	17	11.04	5457
14	China	101	nonsymbolic	14	10	6.06	6525
15	China	101	nonsymbolic	15	8	9.66	7568
16	China	101	nonsymbolic	16	11	18.27	3775
17	China	101	nonsymbolic	17	9	6.6	4639
18	China	101	nonsymbolic	18	5	6.12	7401
19	China	101	nonsymbolic	19	19	11.19	12694
20	China	101	nonsymbolic	20	27	11.43	20979
21	China	102	nonsymbolic	1	8	25.92	146716
22	China	102	nonsymbolic	2	27	9.66	60086
23	China	102	nonsymbolic	3	10	14.64	45128
24	China	102	nonsymbolic	4	7	7.77	15539
25	China	102	nonsymbolic	5	14	22.5	7764
26	China	102	nonsymbolic	6	29	27.18	6203
27	China	102	nonsymbolic	7	12	12.72	8059
28	China	102	nonsymbolic	8	20	19.08	11347
29	China	102	nonsymbolic	9	23	21.84	11327
30	China	102	nonsymbolic	10	28	23.55	9317
31	China	102	nonsymbolic	11	21	14.55	22978
32	China	102	nonsymbolic	12	11	19.08	12223
33	China	102	nonsymbolic	13	17	20.1	17493
34	China	102	nonsymbolic	14	13	9.48	11046
35	China	102	nonsymbolic	15	9	21.36	6744
36	China	102	nonsymbolic	16	18	14.16	28507
37	China	102	nonsymbolic	17	19	18.93	4476
38	China	102	nonsymbolic	18	6	9.87	5471
39	China	102	nonsymbolic	19	22	20.16	7438
40	China	102	nonsymbolic	20	5	12.33	59036
41	China	103	nonsymbolic	1	7	14.4	142432
42	China	103	nonsymbolic	2	28	16.05	42734
43	China	103	nonsymbolic	3	23	16.44	6309
44	China	103	nonsymbolic	4	13	16.89	17845
45	China	103	nonsymbolic	5	5	17.94	42758
46	China	103	nonsymbolic	6	18	10.74	4632
47	China	103	nonsymbolic	7	27	11.13	42243
48	China	103	nonsymbolic	8	21	10.77	15533
49	China	103	nonsymbolic	9	9	9.21	10123
50	China	103	nonsymbolic	10	29	26.04	23571
51	China	103	nonsymbolic	11	11	9.06	5542
52	China	103	nonsymbolic	12	22	25.26	15581
53	China	103	nonsymbolic	13	10	23.58	18892
54	China	103	nonsymbolic	14	8	24.21	19112
55	China	103	nonsymbolic	15	19	5.19	19634
56	China	103	nonsymbolic	16	12	6.75	7525
57	China	103	nonsymbolic	17	17	4.32	6012
58	China	103	nonsymbolic	18	20	25.29	24590
59	China	103	nonsymbolic	19	6	3.3	14631
60	China	103	nonsymbolic	20	14	23.1	4907
61	China	104	nonsymbolic	1	11	14.73	53679
62	China	104	nonsymbolic	2	21	16.44	7261
63	China	104	nonsymbolic	3	28	15.18	94385
64	China	104	nonsymbolic	4	20	12.24	8417
65	China	104	nonsymbolic	5	23	7.53	7829
66	China	104	nonsymbolic	6	27	19.77	4318
67	China	104	nonsymbolic	7	29	24.09	3238
68	China	104	nonsymbolic	8	18	7.86	3433
69	China	104	nonsymbolic	9	5	2.52	4741
70	China	104	nonsymbolic	10	6	1.05	6022
71	China	104	nonsymbolic	11	14	22.2	14104
72	China	104	nonsymbolic	12	13	7.05	4488
73	China	104	nonsymbolic	13	9	3.48	4322
74	China	104	nonsymbolic	14	19	23.79	3443
75	China	104	nonsymbolic	15	7	4.23	4848
76	China	104	nonsymbolic	16	22	20.97	2970
77	China	104	nonsymbolic	17	10	6.54	3223
78	China	104	nonsymbolic	18	8	22.8	7244
79	China	104	nonsymbolic	19	17	22.95	3629
80	China	104	nonsymbolic	20	12	6.21	2763
81	China	105	nonsymbolic	1	21	14.79	85272
82	China	105	nonsymbolic	2	17	16.32	7010
83	China	105	nonsymbolic	3	20	16.71	14183
84	China	105	nonsymbolic	4	6	8.04	6757
85	China	105	nonsymbolic	5	10	10.86	7649
86	China	105	nonsymbolic	6	18	18.45	10849
87	China	105	nonsymbolic	7	7	8.73	8877
88	China	105	nonsymbolic	8	8	10.11	8182
89	China	105	nonsymbolic	9	28	22.74	4903
90	China	105	nonsymbolic	10	5	5.31	8859
91	China	105	nonsymbolic	11	19	11.31	6542
92	China	105	nonsymbolic	12	14	22.26	7960
93	China	105	nonsymbolic	13	9	12.57	8970
94	China	105	nonsymbolic	14	22	18.36	6599
95	China	105	nonsymbolic	15	29	26.13	4186
96	China	105	nonsymbolic	16	12	10.47	5602
97	China	105	nonsymbolic	17	23	21.24	5785
98	China	105	nonsymbolic	18	27	18.24	8663
99	China	105	nonsymbolic	19	11	19.29	6427
100	China	105	nonsymbolic	20	13	15.33	5421
101	China	107	nonsymbolic	1	23	21.27	54461
102	China	107	nonsymbolic	2	11	12.06	3682
103	China	107	nonsymbolic	3	29	22.14	3552
104	China	107	nonsymbolic	4	18	12.27	3619
105	China	107	nonsymbolic	5	13	8.61	3913
106	China	107	nonsymbolic	6	7	6	3873
107	China	107	nonsymbolic	7	14	9.6	4702
108	China	107	nonsymbolic	8	17	16.17	3297
109	China	107	nonsymbolic	9	6	5.85	3207
110	China	107	nonsymbolic	10	28	23.4	3466
111	China	107	nonsymbolic	11	10	10.2	3262
112	China	107	nonsymbolic	12	12	14.73	7578
113	China	107	nonsymbolic	13	9	9.87	5077
114	China	107	nonsymbolic	14	27	21.6	3784
115	China	107	nonsymbolic	15	8	7.68	3648
116	China	107	nonsymbolic	16	22	21.09	3198
117	China	107	nonsymbolic	17	19	10.02	3715
118	China	107	nonsymbolic	18	20	17.55	4594
119	China	107	nonsymbolic	19	5	4.29	3660
120	China	107	nonsymbolic	20	21	11.49	3324
121	China	108	nonsymbolic	1	22	16.02	81502
122	China	108	nonsymbolic	2	13	11.22	10787
123	China	108	nonsymbolic	3	28	16.65	26994
124	China	108	nonsymbolic	4	18	23.82	14317
125	China	108	nonsymbolic	5	23	23.97	17023
126	China	108	nonsymbolic	6	20	20.28	6503
127	China	108	nonsymbolic	7	7	8.52	9493
128	China	108	nonsymbolic	8	8	7.77	5524
129	China	108	nonsymbolic	9	9	8.91	11050
130	China	108	nonsymbolic	10	29	23.82	5560
131	China	108	nonsymbolic	11	10	21.69	4935
132	China	108	nonsymbolic	12	11	22.98	4279
133	China	108	nonsymbolic	13	5	7.17	4780
134	China	108	nonsymbolic	14	6	10.83	5453
135	China	108	nonsymbolic	15	17	22.02	5228
136	China	108	nonsymbolic	16	14	11.88	5270
137	China	108	nonsymbolic	17	27	24.78	5567
138	China	108	nonsymbolic	18	19	24.39	6048
139	China	108	nonsymbolic	19	21	21.39	3882
140	China	108	nonsymbolic	20	12	9.15	5509
141	China	109	nonsymbolic	1	12	24.48	78582
142	China	109	nonsymbolic	2	5	4.77	6983
143	China	109	nonsymbolic	3	8	22.14	4162
144	China	109	nonsymbolic	4	23	24	5179
145	China	109	nonsymbolic	5	7	14.46	13112
146	China	109	nonsymbolic	6	11	7.47	7083
147	China	109	nonsymbolic	7	22	22.35	4512
148	China	109	nonsymbolic	8	10	24	4231
149	China	109	nonsymbolic	9	6	6.51	7463
150	China	109	nonsymbolic	10	28	24.63	5074
151	China	109	nonsymbolic	11	18	22.29	3741
152	China	109	nonsymbolic	12	17	17.25	4489
153	China	109	nonsymbolic	13	14	22.86	4042
154	China	109	nonsymbolic	14	9	22.2	4842
155	China	109	nonsymbolic	15	21	23.55	4287
156	China	109	nonsymbolic	16	29	23.88	4064
157	China	109	nonsymbolic	17	27	23.04	5880
158	China	109	nonsymbolic	18	13	15.15	4615
159	China	109	nonsymbolic	19	20	23.76	3889
160	China	109	nonsymbolic	20	19	23.91	4167
161	China	110	nonsymbolic	1	19	28.86	76688
162	China	110	nonsymbolic	2	21	2.79	17672
163	China	110	nonsymbolic	3	14	28.11	7812
164	China	110	nonsymbolic	4	8	14.67	4203
165	China	110	nonsymbolic	5	20	23.46	8437
166	China	110	nonsymbolic	6	12	16.77	2625
167	China	110	nonsymbolic	7	17	20.7	1813
168	China	110	nonsymbolic	8	10	20.7	1109
169	China	110	nonsymbolic	9	11	18.24	1375
170	China	110	nonsymbolic	10	13	13.68	1875
171	China	110	nonsymbolic	11	27	13.29	1219
172	China	110	nonsymbolic	12	5	9.93	4954
173	China	110	nonsymbolic	13	28	19.14	2828
174	China	110	nonsymbolic	14	22	19.14	1281
175	China	110	nonsymbolic	15	29	19.14	1187
176	China	110	nonsymbolic	16	9	22.65	2062
177	China	110	nonsymbolic	17	18	19.56	1829
178	China	110	nonsymbolic	18	6	15.27	1797
179	China	110	nonsymbolic	19	7	11.19	2031
180	China	110	nonsymbolic	20	23	3.75	23406
181	China	111	nonsymbolic	1	17	13.83	79860
182	China	111	nonsymbolic	2	29	29.7	5344
183	China	111	nonsymbolic	3	22	1.83	3813
184	China	111	nonsymbolic	4	23	0.27	4515
185	China	111	nonsymbolic	5	19	14.58	6765
186	China	111	nonsymbolic	6	11	9.81	3250
187	China	111	nonsymbolic	7	27	18.48	734
188	China	111	nonsymbolic	8	12	15.63	5344
189	China	111	nonsymbolic	9	6	3.3	7516
190	China	111	nonsymbolic	10	21	17.73	5516
191	China	111	nonsymbolic	11	18	6.69	7813
192	China	111	nonsymbolic	12	9	15.93	3500
193	China	111	nonsymbolic	13	10	17.07	2204
194	China	111	nonsymbolic	14	28	12.21	8234
195	China	111	nonsymbolic	15	8	10.95	656
196	China	111	nonsymbolic	16	14	12.21	1609
197	China	111	nonsymbolic	17	20	29.73	6750
198	China	111	nonsymbolic	18	7	3.21	4906
199	China	111	nonsymbolic	19	13	8.01	3453
200	China	111	nonsymbolic	20	5	2.22	6672
201	China	112	nonsymbolic	1	28	18.06	46657
202	China	112	nonsymbolic	2	13	18	4688
203	China	112	nonsymbolic	3	11	17.73	8891
204	China	112	nonsymbolic	4	12	16.11	20578
205	China	112	nonsymbolic	5	21	16.44	11891
206	China	112	nonsymbolic	6	19	18.03	4438
207	China	112	nonsymbolic	7	9	19.11	4235
208	China	112	nonsymbolic	8	14	17.16	5250
209	China	112	nonsymbolic	9	8	16.41	3906
210	China	112	nonsymbolic	10	20	17.73	4156
211	China	112	nonsymbolic	11	27	17.67	11547
212	China	112	nonsymbolic	12	10	18.12	3141
213	China	112	nonsymbolic	13	29	19.35	7828
214	China	112	nonsymbolic	14	6	17.16	4563
215	China	112	nonsymbolic	15	5	15.3	3156
216	China	112	nonsymbolic	16	7	13.74	4640
217	China	112	nonsymbolic	17	18	13.44	4078
218	China	112	nonsymbolic	18	23	16.53	4516
219	China	112	nonsymbolic	19	17	16.83	7734
220	China	112	nonsymbolic	20	22	19.2	2890
221	China	113	nonsymbolic	1	14	17.37	231096
222	China	113	nonsymbolic	2	7	19.05	7375
223	China	113	nonsymbolic	3	23	17.04	18266
224	China	113	nonsymbolic	4	29	21.63	22672
225	China	113	nonsymbolic	5	8	11.97	23766
226	China	113	nonsymbolic	6	6	24.51	6313
227	China	113	nonsymbolic	7	17	22.98	13515
228	China	113	nonsymbolic	8	11	22.86	3985
229	China	113	nonsymbolic	9	9	20.04	6719
230	China	113	nonsymbolic	10	20	20.07	4734
231	China	113	nonsymbolic	11	22	21.15	10328
232	China	113	nonsymbolic	12	28	17.13	4719
233	China	113	nonsymbolic	13	21	14.85	6343
234	China	113	nonsymbolic	14	27	24.45	15047
235	China	113	nonsymbolic	15	12	18.84	15485
236	China	113	nonsymbolic	16	19	18.39	2578
237	China	113	nonsymbolic	17	10	15.06	5078
238	China	113	nonsymbolic	18	13	15.09	3281
239	China	113	nonsymbolic	19	18	13.62	4188
240	China	113	nonsymbolic	20	5	16.83	6000
241	China	114	nonsymbolic	1	6	14.25	47156
242	China	114	nonsymbolic	2	14	23.91	4516
243	China	114	nonsymbolic	3	29	28.8	4016
244	China	114	nonsymbolic	4	7	5.34	3594
245	China	114	nonsymbolic	5	8	8.46	4750
246	China	114	nonsymbolic	6	5	3.27	4078
247	China	114	nonsymbolic	7	28	29.31	5985
248	China	114	nonsymbolic	8	20	26.67	5484
249	China	114	nonsymbolic	9	13	22.32	4094
250	China	114	nonsymbolic	10	11	7.74	3766
251	China	114	nonsymbolic	11	12	12.9	4047
252	China	114	nonsymbolic	12	23	18.06	4782
253	China	114	nonsymbolic	13	19	15.36	5531
254	China	114	nonsymbolic	14	27	25.65	5125
255	China	114	nonsymbolic	15	22	10.98	4407
256	China	114	nonsymbolic	16	18	21.69	4437
257	China	114	nonsymbolic	17	21	20.25	5187
258	China	114	nonsymbolic	18	9	12.93	2969
259	China	114	nonsymbolic	19	17	21.18	3984
260	China	114	nonsymbolic	20	10	6.96	3453
261	China	115	nonsymbolic	1	7	1.05	114798
262	China	115	nonsymbolic	2	19	25.95	20032
263	China	115	nonsymbolic	3	22	21.87	8516
264	China	115	nonsymbolic	4	28	23.7	5219
265	China	115	nonsymbolic	5	21	13.8	7438
266	China	115	nonsymbolic	6	13	15.72	3125
267	China	115	nonsymbolic	7	10	4.38	7234
268	China	115	nonsymbolic	8	8	0.27	7359
269	China	115	nonsymbolic	9	20	16.53	1672
270	China	115	nonsymbolic	10	17	29.34	3328
271	China	115	nonsymbolic	11	5	28.8	20782
272	China	115	nonsymbolic	12	18	25.56	9469
273	China	115	nonsymbolic	13	6	5.52	9454
274	China	115	nonsymbolic	14	11	7.71	4750
275	China	115	nonsymbolic	15	14	24.66	3859
276	China	115	nonsymbolic	16	9	0.6	20969
277	China	115	nonsymbolic	17	12	3.06	22985
278	China	115	nonsymbolic	18	27	5.52	1844
279	China	115	nonsymbolic	19	23	6.81	2922
280	China	115	nonsymbolic	20	29	21	6766
281	China	116	nonsymbolic	1	23	10.14	76798
282	China	116	nonsymbolic	2	28	7.47	5671
283	China	116	nonsymbolic	3	19	21.87	36782
284	China	116	nonsymbolic	4	12	3.63	22438
285	China	116	nonsymbolic	5	6	10.23	8455
286	China	116	nonsymbolic	6	7	1.8	111376
287	China	116	nonsymbolic	7	13	26.13	35313
288	China	116	nonsymbolic	8	21	24.48	11000
289	China	116	nonsymbolic	9	27	23.37	7531
290	China	116	nonsymbolic	10	22	21.03	7594
291	China	116	nonsymbolic	11	5	2.91	8672
292	China	116	nonsymbolic	12	18	9.24	8734
293	China	116	nonsymbolic	13	14	20.46	23501
294	China	116	nonsymbolic	14	10	3.3	17547
295	China	116	nonsymbolic	15	29	25.17	9250
296	China	116	nonsymbolic	16	8	3.57	8359
297	China	116	nonsymbolic	17	11	5.37	5312
298	China	116	nonsymbolic	18	20	2.01	27219
299	China	116	nonsymbolic	19	17	8.4	5985
300	China	116	nonsymbolic	20	9	3.6	5032
301	China	117	nonsymbolic	1	23	3.87	118736
302	China	117	nonsymbolic	2	9	21.18	9422
303	China	117	nonsymbolic	3	28	18.06	23797
304	China	117	nonsymbolic	4	19	14.43	11172
305	China	117	nonsymbolic	5	17	11.43	16547
306	China	117	nonsymbolic	6	20	11.01	20204
307	China	117	nonsymbolic	7	12	1.14	36594
308	China	117	nonsymbolic	8	11	9.84	13719
309	China	117	nonsymbolic	9	13	6.69	9250
310	China	117	nonsymbolic	10	7	11.85	10937
311	China	117	nonsymbolic	11	22	29.55	17281
312	China	117	nonsymbolic	12	5	23.04	5844
313	China	117	nonsymbolic	13	8	12.93	14422
314	China	117	nonsymbolic	14	14	16.59	5844
315	China	117	nonsymbolic	15	29	13.83	15640
316	China	117	nonsymbolic	16	21	20.85	16219
317	China	117	nonsymbolic	17	18	29.82	12797
318	China	117	nonsymbolic	18	6	14.91	2406
319	China	117	nonsymbolic	19	10	19.47	12265
320	China	117	nonsymbolic	20	27	20.85	11219
321	China	118	nonsymbolic	1	28	18.06	55407
322	China	118	nonsymbolic	2	29	11.46	3547
323	China	118	nonsymbolic	3	5	14.49	10781
324	China	118	nonsymbolic	4	6	14.7	1781
325	China	118	nonsymbolic	5	20	17.91	3219
326	China	118	nonsymbolic	6	11	28.41	8219
327	China	118	nonsymbolic	7	17	20.94	9141
328	China	118	nonsymbolic	8	9	7.8	3718
329	China	118	nonsymbolic	9	18	13.05	5860
330	China	118	nonsymbolic	10	14	17.94	8891
331	China	118	nonsymbolic	11	8	17.82	1219
332	China	118	nonsymbolic	12	10	17.85	953
333	China	118	nonsymbolic	13	12	21.24	797
334	China	118	nonsymbolic	14	7	21.24	1031
335	China	118	nonsymbolic	15	21	28.41	6375
336	China	118	nonsymbolic	16	27	18.42	4766
337	China	118	nonsymbolic	17	23	18.51	1812
338	China	118	nonsymbolic	18	22	13.68	7610
339	China	118	nonsymbolic	19	13	15.09	1609
340	China	118	nonsymbolic	20	19	15.09	2469
341	China	119	nonsymbolic	1	23	19.62	74813
342	China	119	nonsymbolic	2	8	2.61	6875
343	China	119	nonsymbolic	3	9	15.84	9812
344	China	119	nonsymbolic	4	12	6.57	3265
345	China	119	nonsymbolic	5	28	12.09	6078
346	China	119	nonsymbolic	6	17	19.35	10016
347	China	119	nonsymbolic	7	7	18	5375
348	China	119	nonsymbolic	8	27	14.97	5703
349	China	119	nonsymbolic	9	10	17.55	3109
350	China	119	nonsymbolic	10	5	7.47	9047
351	China	119	nonsymbolic	11	14	12.84	4625
352	China	119	nonsymbolic	12	18	12.9	1234
353	China	119	nonsymbolic	13	20	8.4	3578
354	China	119	nonsymbolic	14	11	26.61	2953
355	China	119	nonsymbolic	15	19	9.03	3344
356	China	119	nonsymbolic	16	13	28.08	4922
357	China	119	nonsymbolic	17	29	5.58	5375
358	China	119	nonsymbolic	18	6	7.41	2156
359	China	119	nonsymbolic	19	21	13.2	3906
360	China	119	nonsymbolic	20	22	8.76	5250
361	China	120	nonsymbolic	1	23	19.86	168814
362	China	120	nonsymbolic	2	6	19.05	29032
363	China	120	nonsymbolic	3	29	23.91	17579
364	China	120	nonsymbolic	4	20	22.53	13375
365	China	120	nonsymbolic	5	8	22.32	25391
366	China	120	nonsymbolic	6	22	22.65	53266
367	China	120	nonsymbolic	7	17	20.82	22469
368	China	120	nonsymbolic	8	9	22.74	8844
369	China	120	nonsymbolic	9	7	20.7	9329
370	China	120	nonsymbolic	10	19	15.48	6063
371	China	120	nonsymbolic	11	11	15.48	12187
372	China	120	nonsymbolic	12	14	13.14	24453
373	China	120	nonsymbolic	13	13	10.56	6485
374	China	120	nonsymbolic	14	12	9.81	5875
375	China	120	nonsymbolic	15	27	5.58	3047
376	China	120	nonsymbolic	16	5	2.64	7813
377	China	120	nonsymbolic	17	18	0.24	9391
378	China	120	nonsymbolic	18	21	9.87	94501
379	China	120	nonsymbolic	19	10	9	28500
380	China	120	nonsymbolic	20	28	15.57	14860
381	China	121	nonsymbolic	1	19	15.51	39704
382	China	121	nonsymbolic	2	5	15.57	22860
383	China	121	nonsymbolic	3	12	19.02	6250
384	China	121	nonsymbolic	4	18	25.35	4563
385	China	121	nonsymbolic	5	7	14.43	27922
386	China	121	nonsymbolic	6	27	11.76	15281
387	China	121	nonsymbolic	7	9	2.04	14609
388	China	121	nonsymbolic	8	10	3.75	4766
389	China	121	nonsymbolic	9	11	11.4	6593
390	China	121	nonsymbolic	10	13	12.66	7938
391	China	121	nonsymbolic	11	23	14.64	4047
392	China	121	nonsymbolic	12	29	18.42	3297
393	China	121	nonsymbolic	13	14	21.36	4265
394	China	121	nonsymbolic	14	8	3.39	13188
395	China	121	nonsymbolic	15	20	29.91	7078
396	China	121	nonsymbolic	16	17	15.21	11000
397	China	121	nonsymbolic	17	28	29.73	6140
398	China	121	nonsymbolic	18	6	10.47	8672
399	China	121	nonsymbolic	19	22	11.88	5078
400	China	121	nonsymbolic	20	21	13.83	3625
401	China	122	nonsymbolic	1	6	18.12	81001
402	China	122	nonsymbolic	2	5	18.36	124267
403	China	122	nonsymbolic	3	17	5.67	1813
404	China	122	nonsymbolic	4	18	20.97	14453
405	China	122	nonsymbolic	5	9	1.11	7031
406	China	122	nonsymbolic	6	20	22.71	5735
407	China	122	nonsymbolic	7	8	1.05	8703
408	China	122	nonsymbolic	8	29	25.8	3766
409	China	122	nonsymbolic	9	21	15.45	14954
410	China	122	nonsymbolic	10	19	3.12	4922
411	China	122	nonsymbolic	11	27	22.47	8703
412	China	122	nonsymbolic	12	28	14.01	10860
413	China	122	nonsymbolic	13	14	1.98	6891
414	China	122	nonsymbolic	14	13	7.32	7094
415	China	122	nonsymbolic	15	7	4.62	6219
416	China	122	nonsymbolic	16	22	15.57	8329
417	China	122	nonsymbolic	17	23	8.79	56453
418	China	122	nonsymbolic	18	10	3.48	4984
419	China	122	nonsymbolic	19	12	10.44	14984
420	China	122	nonsymbolic	20	11	11.13	3875
421	China	123	nonsymbolic	1	12	0.51	164220
422	China	123	nonsymbolic	2	22	6.99	14547
423	China	123	nonsymbolic	3	21	13.02	12360
424	China	123	nonsymbolic	4	7	16.56	6812
425	China	123	nonsymbolic	5	23	21.3	6266
426	China	123	nonsymbolic	6	8	7.41	30594
427	China	123	nonsymbolic	7	20	21.24	7906
428	China	123	nonsymbolic	8	27	25.98	7453
429	China	123	nonsymbolic	9	29	28.56	8985
430	China	123	nonsymbolic	10	17	29.49	10390
431	China	123	nonsymbolic	11	18	5.85	15641
432	China	123	nonsymbolic	12	14	20.19	13766
433	China	123	nonsymbolic	13	11	11.94	7203
434	China	123	nonsymbolic	14	13	17.7	9688
435	China	123	nonsymbolic	15	28	24.36	6515
436	China	123	nonsymbolic	16	10	13.38	10688
437	China	123	nonsymbolic	17	19	12.03	8000
438	China	123	nonsymbolic	18	5	7.5	5937
439	China	123	nonsymbolic	19	6	4.83	5094
440	China	123	nonsymbolic	20	9	11.31	10172
441	China	124	nonsymbolic	1	27	10.65	37485
442	China	124	nonsymbolic	2	23	14.04	5781
443	China	124	nonsymbolic	3	7	8.1	4766
444	China	124	nonsymbolic	4	18	13.38	5265
445	China	124	nonsymbolic	5	17	8.79	6109
446	China	124	nonsymbolic	6	5	5.43	5375
447	China	124	nonsymbolic	7	11	9.99	6547
448	China	124	nonsymbolic	8	28	15	7625
449	China	124	nonsymbolic	9	10	11.1	5828
450	China	124	nonsymbolic	10	21	11.01	4704
451	China	124	nonsymbolic	11	22	18.09	7360
452	China	124	nonsymbolic	12	14	9.54	6094
453	China	124	nonsymbolic	13	29	19.35	9938
454	China	124	nonsymbolic	14	6	6.36	5454
455	China	124	nonsymbolic	15	12	10.74	4391
456	China	124	nonsymbolic	16	19	23.49	4641
457	China	124	nonsymbolic	17	20	15.51	3422
458	China	124	nonsymbolic	18	8	11.04	2812
459	China	124	nonsymbolic	19	9	19.74	3859
460	China	124	nonsymbolic	20	13	10.53	6704
461	China	125	nonsymbolic	1	17	0.45	250409
462	China	125	nonsymbolic	2	13	2.04	13281
463	China	125	nonsymbolic	3	27	1.44	20094
464	China	125	nonsymbolic	4	6	4.26	35500
465	China	125	nonsymbolic	5	14	4.41	219768
466	China	125	nonsymbolic	6	9	3.81	39344
467	China	125	nonsymbolic	7	10	5.58	12579
468	China	125	nonsymbolic	8	12	7.32	10984
469	China	125	nonsymbolic	9	28	28.86	11501
470	China	125	nonsymbolic	10	20	14.79	11547
471	China	125	nonsymbolic	11	5	8.55	10954
472	China	125	nonsymbolic	12	23	18.87	7797
473	China	125	nonsymbolic	13	21	12.12	25000
474	China	125	nonsymbolic	14	7	8.37	13094
475	China	125	nonsymbolic	15	29	22.53	6422
476	China	125	nonsymbolic	16	18	9.15	6218
477	China	125	nonsymbolic	17	19	16.53	6985
478	China	125	nonsymbolic	18	8	7.56	7703
479	China	125	nonsymbolic	19	22	17.94	6797
480	China	125	nonsymbolic	20	11	9.99	5391
481	China	126	nonsymbolic	1	21	0.18	130658
482	China	126	nonsymbolic	2	11	2.31	13860
483	China	126	nonsymbolic	3	28	3.45	8328
484	China	126	nonsymbolic	4	6	6.09	13126
485	China	126	nonsymbolic	5	22	8.01	7500
486	China	126	nonsymbolic	6	8	8.85	12844
487	China	126	nonsymbolic	7	12	8.61	10875
488	China	126	nonsymbolic	8	14	10.71	15563
489	China	126	nonsymbolic	9	9	11.91	8625
490	China	126	nonsymbolic	10	10	13.8	15594
491	China	126	nonsymbolic	11	27	15.84	37922
492	China	126	nonsymbolic	12	20	17.34	6391
493	China	126	nonsymbolic	13	7	17.82	7156
494	China	126	nonsymbolic	14	18	20.97	7016
495	China	126	nonsymbolic	15	19	22.62	21078
496	China	126	nonsymbolic	16	13	25.44	11407
497	China	126	nonsymbolic	17	5	27.03	19813
498	China	126	nonsymbolic	18	17	28.26	6016
499	China	126	nonsymbolic	19	29	28.05	5750
500	China	126	nonsymbolic	20	23	28.77	2594
501	China	127	nonsymbolic	1	17	12.87	53485
502	China	127	nonsymbolic	2	7	13.32	3281
503	China	127	nonsymbolic	3	28	22.05	6219
504	China	127	nonsymbolic	4	10	15.84	4625
505	China	127	nonsymbolic	5	6	14.13	2812
506	China	127	nonsymbolic	6	23	16.35	4875
507	China	127	nonsymbolic	7	12	16.35	1704
508	China	127	nonsymbolic	8	20	13.71	3719
509	China	127	nonsymbolic	9	11	19.59	4984
510	China	127	nonsymbolic	10	21	21.63	6610
511	China	127	nonsymbolic	11	27	29.52	5875
512	China	127	nonsymbolic	12	8	2.79	3391
513	China	127	nonsymbolic	13	13	14.76	4000
514	China	127	nonsymbolic	14	29	29.55	9516
515	China	127	nonsymbolic	15	18	12.45	12672
516	China	127	nonsymbolic	16	14	8.16	6406
517	China	127	nonsymbolic	17	22	17.31	5719
518	China	127	nonsymbolic	18	19	19.98	4172
519	China	127	nonsymbolic	19	5	5.94	3078
520	China	127	nonsymbolic	20	9	12.69	3437
521	China	128	nonsymbolic	1	19	28.65	227769
522	China	128	nonsymbolic	2	10	0.24	14656
523	China	128	nonsymbolic	3	21	29.07	13594
524	China	128	nonsymbolic	4	9	0.87	14359
525	China	128	nonsymbolic	5	8	28.68	58048
526	China	128	nonsymbolic	6	18	9.27	81250
527	China	128	nonsymbolic	7	7	21.66	27234
528	China	128	nonsymbolic	8	6	3.36	23031
529	China	128	nonsymbolic	9	28	10.89	9422
530	China	128	nonsymbolic	10	23	12.12	9734
531	China	128	nonsymbolic	11	29	14.19	9266
532	China	128	nonsymbolic	12	22	16.26	11703
533	China	128	nonsymbolic	13	5	20.76	5750
534	China	128	nonsymbolic	14	13	23.04	3640
535	China	128	nonsymbolic	15	12	22.92	6297
536	China	128	nonsymbolic	16	14	14.7	93032
537	China	128	nonsymbolic	17	17	6.15	8688
538	China	128	nonsymbolic	18	20	17.31	6422
539	China	128	nonsymbolic	19	11	15.93	6078
540	China	128	nonsymbolic	20	27	8.43	6422
541	China	129	nonsymbolic	1	10	25.02	142455
542	China	129	nonsymbolic	2	20	27.63	12515
543	China	129	nonsymbolic	3	17	16.32	13297
544	China	129	nonsymbolic	4	12	19.32	19672
545	China	129	nonsymbolic	5	5	8.07	45313
546	China	129	nonsymbolic	6	9	10.44	16125
547	China	129	nonsymbolic	7	28	21.3	8297
548	China	129	nonsymbolic	8	8	15.57	6922
549	China	129	nonsymbolic	9	22	26.13	19469
550	China	129	nonsymbolic	10	7	3.18	7016
551	China	129	nonsymbolic	11	14	10.56	6360
552	China	129	nonsymbolic	12	19	20.22	12797
553	China	129	nonsymbolic	13	23	18.54	7860
554	China	129	nonsymbolic	14	21	20.37	13766
555	China	129	nonsymbolic	15	27	29.04	6969
556	China	129	nonsymbolic	16	13	11.19	4734
557	China	129	nonsymbolic	17	11	12.03	17266
558	China	129	nonsymbolic	18	18	20.73	11204
559	China	129	nonsymbolic	19	6	11.37	10890
560	China	129	nonsymbolic	20	29	23.97	4422
561	China	130	nonsymbolic	1	22	15.48	68063
562	China	130	nonsymbolic	2	8	15.12	5812
563	China	130	nonsymbolic	3	18	15.45	7031
564	China	130	nonsymbolic	4	20	16.26	50875
565	China	130	nonsymbolic	5	12	15.45	10485
566	China	130	nonsymbolic	6	11	15.03	8641
567	China	130	nonsymbolic	7	13	14.97	8531
568	China	130	nonsymbolic	8	14	29.07	25516
569	China	130	nonsymbolic	9	9	13.41	8907
570	China	130	nonsymbolic	10	5	0.66	35345
571	China	130	nonsymbolic	11	19	14.82	33110
572	China	130	nonsymbolic	12	27	1.95	15844
573	China	130	nonsymbolic	13	28	1.53	5719
574	China	130	nonsymbolic	14	21	28.68	10985
575	China	130	nonsymbolic	15	23	14.34	4969
576	China	130	nonsymbolic	16	6	0.81	7672
577	China	130	nonsymbolic	17	17	16.2	8484
578	China	130	nonsymbolic	18	7	5.88	37625
579	China	130	nonsymbolic	19	29	12.39	6563
580	China	130	nonsymbolic	20	10	14.67	6141
581	China	131	nonsymbolic	1	28	14.67	140032
582	China	131	nonsymbolic	2	29	13.59	12000
583	China	131	nonsymbolic	3	13	13.47	5407
584	China	131	nonsymbolic	4	19	13.77	3859
585	China	131	nonsymbolic	5	23	15.06	3031
586	China	131	nonsymbolic	6	6	12.99	2875
587	China	131	nonsymbolic	7	10	14.13	6015
588	China	131	nonsymbolic	8	17	14.31	5500
589	China	131	nonsymbolic	9	14	14.31	13203
590	China	131	nonsymbolic	10	5	12.9	5938
591	China	131	nonsymbolic	11	11	13.41	3375
592	China	131	nonsymbolic	12	21	13.77	3031
593	China	131	nonsymbolic	13	18	26.19	7031
594	China	131	nonsymbolic	14	9	14.76	8297
595	China	131	nonsymbolic	15	20	22.89	4094
596	China	131	nonsymbolic	16	12	15.51	6579
597	China	131	nonsymbolic	17	27	15.69	16329
598	China	131	nonsymbolic	18	7	16.95	10484
599	China	131	nonsymbolic	19	8	15.24	7297
600	China	131	nonsymbolic	20	22	17.01	3141
601	China	132	nonsymbolic	1	6	4.83	90360
602	China	132	nonsymbolic	2	27	29.13	10360
603	China	132	nonsymbolic	3	9	4.44	3984
604	China	132	nonsymbolic	4	17	28.23	12001
605	China	132	nonsymbolic	5	14	6.18	11875
606	China	132	nonsymbolic	6	28	20.88	5625
607	China	132	nonsymbolic	7	13	3.57	4906
608	China	132	nonsymbolic	8	29	13.74	13563
609	China	132	nonsymbolic	9	18	3.15	2937
610	China	132	nonsymbolic	10	23	13.38	13750
611	China	132	nonsymbolic	11	12	8.79	26688
612	China	132	nonsymbolic	12	8	15.06	10359
613	China	132	nonsymbolic	13	11	2.97	5125
614	China	132	nonsymbolic	14	21	15.51	4156
615	China	132	nonsymbolic	15	22	8.67	9641
616	China	132	nonsymbolic	16	10	1.53	4984
617	China	132	nonsymbolic	17	19	13.14	5578
618	China	132	nonsymbolic	18	20	11.07	6891
619	China	132	nonsymbolic	19	5	1.38	3641
620	China	132	nonsymbolic	20	7	2.13	5953
621	China	133	nonsymbolic	1	22	13.59	202924
622	China	133	nonsymbolic	2	17	4.41	19578
623	China	133	nonsymbolic	3	20	12	36047
624	China	133	nonsymbolic	4	9	7.8	16812
625	China	133	nonsymbolic	5	8	2.94	4984
626	China	133	nonsymbolic	6	18	9.12	5063
627	China	133	nonsymbolic	7	5	3.03	5281
628	China	133	nonsymbolic	8	13	5.46	14204
629	China	133	nonsymbolic	9	7	5.13	25422
630	China	133	nonsymbolic	10	10	10.41	6516
631	China	133	nonsymbolic	11	14	6.6	12547
632	China	133	nonsymbolic	12	27	4.77	32985
633	China	133	nonsymbolic	13	29	9.33	5844
634	China	133	nonsymbolic	14	28	7.65	5391
635	China	133	nonsymbolic	15	19	11.91	6703
636	China	133	nonsymbolic	16	11	1.65	6609
637	China	133	nonsymbolic	17	6	3.42	7266
638	China	133	nonsymbolic	18	23	7.83	14719
639	China	133	nonsymbolic	19	12	7.77	19906
640	China	133	nonsymbolic	20	21	4.71	5063
641	China	134	nonsymbolic	1	17	11.46	62532
642	China	134	nonsymbolic	2	29	14.4	6000
643	China	134	nonsymbolic	3	13	10.2	9813
644	China	134	nonsymbolic	4	7	6.15	13219
645	China	134	nonsymbolic	5	18	13.74	45876
646	China	134	nonsymbolic	6	22	10.77	5594
647	China	134	nonsymbolic	7	14	11.01	7719
648	China	134	nonsymbolic	8	8	8.88	8359
649	China	134	nonsymbolic	9	28	15.78	9985
650	China	134	nonsymbolic	10	12	10.14	8219
651	China	134	nonsymbolic	11	10	11.64	8109
652	China	134	nonsymbolic	12	5	2.79	12781
653	China	134	nonsymbolic	13	27	11.34	6578
654	China	134	nonsymbolic	14	19	11.46	9641
655	China	134	nonsymbolic	15	6	11.28	10765
656	China	134	nonsymbolic	16	21	17.76	5516
657	China	134	nonsymbolic	17	20	17.61	7688
658	China	134	nonsymbolic	18	11	9.72	6375
659	China	134	nonsymbolic	19	9	13.29	10547
660	China	134	nonsymbolic	20	23	7.44	4531
661	China	135	nonsymbolic	1	14	17.46	96752
662	China	135	nonsymbolic	2	29	23.28	11844
663	China	135	nonsymbolic	3	12	8.73	15828
664	China	135	nonsymbolic	4	21	24.87	10594
665	China	135	nonsymbolic	5	17	29.13	11359
666	China	135	nonsymbolic	6	20	12.39	15360
667	China	135	nonsymbolic	7	6	14.85	23860
668	China	135	nonsymbolic	8	18	22.74	11704
669	China	135	nonsymbolic	9	22	13.02	19047
670	China	135	nonsymbolic	10	19	13.86	6968
671	China	135	nonsymbolic	11	28	24.93	10672
672	China	135	nonsymbolic	12	13	4.32	8203
673	China	135	nonsymbolic	13	5	3.21	11109
674	China	135	nonsymbolic	14	27	24.57	15656
675	China	135	nonsymbolic	15	23	9	5219
676	China	135	nonsymbolic	16	7	7.47	9281
677	China	135	nonsymbolic	17	11	8.73	8735
678	China	135	nonsymbolic	18	9	7.38	5312
679	China	135	nonsymbolic	19	10	3.45	11844
680	China	135	nonsymbolic	20	8	5.28	7078
681	China	136	nonsymbolic	1	11	13.08	87814
682	China	136	nonsymbolic	2	17	17.61	4985
683	China	136	nonsymbolic	3	20	22.53	33813
684	China	136	nonsymbolic	4	14	10.05	8297
685	China	136	nonsymbolic	5	7	15.96	15016
686	China	136	nonsymbolic	6	6	14.94	19625
687	China	136	nonsymbolic	7	18	24.39	6047
688	China	136	nonsymbolic	8	12	14.88	8500
689	China	136	nonsymbolic	9	22	22.11	7109
690	China	136	nonsymbolic	10	10	19.41	20766
691	China	136	nonsymbolic	11	9	22.83	10094
692	China	136	nonsymbolic	12	19	18.75	12563
693	China	136	nonsymbolic	13	5	14.97	18188
694	China	136	nonsymbolic	14	29	21.33	6703
695	China	136	nonsymbolic	15	21	16.77	4782
696	China	136	nonsymbolic	16	27	13.83	17438
697	China	136	nonsymbolic	17	23	19.68	8532
698	China	136	nonsymbolic	18	28	13.92	12922
699	China	136	nonsymbolic	19	13	12.93	5750
700	China	136	nonsymbolic	20	8	18	34329
701	China	137	nonsymbolic	1	5	15	183721
702	China	137	nonsymbolic	2	6	22.2	6297
703	China	137	nonsymbolic	3	22	25.32	5907
704	China	137	nonsymbolic	4	28	17.55	44266
705	China	137	nonsymbolic	5	19	6.87	191064
706	China	137	nonsymbolic	6	14	11.82	3719
707	China	137	nonsymbolic	7	29	24.78	7672
708	China	137	nonsymbolic	8	17	4.53	672
709	China	137	nonsymbolic	9	21	4.53	1141
710	China	137	nonsymbolic	10	11	4.53	5781
711	China	137	nonsymbolic	11	20	5.94	4453
712	China	137	nonsymbolic	12	10	5.94	2266
713	China	137	nonsymbolic	13	27	21.33	32453
714	China	137	nonsymbolic	14	9	4.86	2641
715	China	137	nonsymbolic	15	18	26.52	2594
716	China	137	nonsymbolic	16	23	22.05	3610
717	China	137	nonsymbolic	17	8	4.5	3172
718	China	137	nonsymbolic	18	7	24.87	1750
719	China	137	nonsymbolic	19	13	0.6	562
720	China	137	nonsymbolic	20	12	28.08	1047
721	China	138	nonsymbolic	1	20	29.4	90064
722	China	138	nonsymbolic	2	13	29.37	22719
723	China	138	nonsymbolic	3	19	26.7	13485
724	China	138	nonsymbolic	4	17	23.79	8610
725	China	138	nonsymbolic	5	12	25.59	7110
726	China	138	nonsymbolic	6	5	26.73	6672
727	China	138	nonsymbolic	7	23	24.36	7156
728	China	138	nonsymbolic	8	28	23.7	5000
729	China	138	nonsymbolic	9	10	25.53	6985
730	China	138	nonsymbolic	10	21	25.44	5875
731	China	138	nonsymbolic	11	27	24.6	6531
732	China	138	nonsymbolic	12	14	25.41	7109
733	China	138	nonsymbolic	13	18	26.46	8938
734	China	138	nonsymbolic	14	9	27.36	19500
735	China	138	nonsymbolic	15	29	27.06	11328
736	China	138	nonsymbolic	16	11	27.06	1968
737	China	138	nonsymbolic	17	6	29.97	8376
738	China	138	nonsymbolic	18	8	25.17	51750
739	China	138	nonsymbolic	19	22	22.23	18594
740	China	138	nonsymbolic	20	7	26.46	6406
741	China	139	nonsymbolic	1	13	12.99	84736
742	China	139	nonsymbolic	2	5	11.13	4609
743	China	139	nonsymbolic	3	7	8.52	3828
744	China	139	nonsymbolic	4	20	7.38	2765
745	China	139	nonsymbolic	5	10	23.22	1329
746	China	139	nonsymbolic	6	28	23.13	2016
747	China	139	nonsymbolic	7	12	24.36	671
748	China	139	nonsymbolic	8	19	26.37	718
749	China	139	nonsymbolic	9	21	27.96	1407
750	China	139	nonsymbolic	10	14	29.25	1718
751	China	139	nonsymbolic	11	18	28.56	1985
752	China	139	nonsymbolic	12	22	25.53	891
753	China	139	nonsymbolic	13	8	23.49	1703
754	China	139	nonsymbolic	14	17	26.04	828
755	China	139	nonsymbolic	15	6	9.96	53110
756	China	139	nonsymbolic	16	11	12.84	5172
757	China	139	nonsymbolic	17	27	14.88	3266
758	China	139	nonsymbolic	18	29	17.43	1812
759	China	139	nonsymbolic	19	23	20.94	812
760	China	139	nonsymbolic	20	9	15.6	2922
761	China	140	nonsymbolic	1	20	10.32	199143
762	China	140	nonsymbolic	2	27	24.03	11828
763	China	140	nonsymbolic	3	13	7.26	9719
764	China	140	nonsymbolic	4	23	20.76	13860
765	China	140	nonsymbolic	5	19	6.33	5578
766	China	140	nonsymbolic	6	6	8.22	11500
767	China	140	nonsymbolic	7	9	12.12	6875
768	China	140	nonsymbolic	8	29	26.34	6954
769	China	140	nonsymbolic	9	8	4.2	4891
770	China	140	nonsymbolic	10	14	4.17	6296
771	China	140	nonsymbolic	11	11	27	3469
772	China	140	nonsymbolic	12	12	5.76	6375
773	China	140	nonsymbolic	13	21	25.5	6453
774	China	140	nonsymbolic	14	18	24.48	6313
775	China	140	nonsymbolic	15	22	25.95	4281
776	China	140	nonsymbolic	16	7	6.93	4203
777	China	140	nonsymbolic	17	28	28.86	2844
778	China	140	nonsymbolic	18	17	23.76	4656
779	China	140	nonsymbolic	19	10	4.98	1906
780	China	140	nonsymbolic	20	5	2.82	4984
781	China	141	nonsymbolic	1	19	16.86	84485
782	China	141	nonsymbolic	2	14	8.76	8485
783	China	141	nonsymbolic	3	11	12.66	7172
784	China	141	nonsymbolic	4	21	16.2	8000
785	China	141	nonsymbolic	5	8	7.8	4531
786	China	141	nonsymbolic	6	7	6.93	4594
787	China	141	nonsymbolic	7	29	13.05	12563
788	China	141	nonsymbolic	8	28	13.86	6954
789	China	141	nonsymbolic	9	13	9.21	5734
790	China	141	nonsymbolic	10	18	15.24	7172
791	China	141	nonsymbolic	11	22	5.85	6500
792	China	141	nonsymbolic	12	6	4.68	6188
793	China	141	nonsymbolic	13	27	15.24	6109
794	China	141	nonsymbolic	14	9	8.94	5485
795	China	141	nonsymbolic	15	23	15.33	4985
796	China	141	nonsymbolic	16	12	11.7	10953
797	China	141	nonsymbolic	17	17	8.25	7766
798	China	141	nonsymbolic	18	5	3.18	7907
799	China	141	nonsymbolic	19	20	13.26	8157
800	China	141	nonsymbolic	20	10	7.8	5765
801	China	142	nonsymbolic	1	14	15	45082
802	China	142	nonsymbolic	2	29	14.64	2063
803	China	142	nonsymbolic	3	21	14.25	17036
804	China	142	nonsymbolic	4	11	6.72	5844
805	China	142	nonsymbolic	5	20	11.61	4797
806	China	142	nonsymbolic	6	18	13.23	2844
807	China	142	nonsymbolic	7	5	4.95	10500
808	China	142	nonsymbolic	8	28	16.77	3473
809	China	142	nonsymbolic	9	23	20.55	2813
810	China	142	nonsymbolic	10	22	23.22	4562
811	China	142	nonsymbolic	11	10	9.75	9454
812	China	142	nonsymbolic	12	7	6.24	4079
813	China	142	nonsymbolic	13	8	5.64	7109
814	China	142	nonsymbolic	14	27	16.86	3125
815	China	142	nonsymbolic	15	13	10.5	5640
816	China	142	nonsymbolic	16	12	5.37	3047
817	China	142	nonsymbolic	17	9	5.76	4047
818	China	142	nonsymbolic	18	6	4.47	2078
819	China	142	nonsymbolic	19	19	19.68	4859
820	China	142	nonsymbolic	20	17	8.79	5562
821	China	143	nonsymbolic	1	13	14.67	275193
822	China	143	nonsymbolic	2	5	16.65	3718
823	China	143	nonsymbolic	3	19	16.2	4953
824	China	143	nonsymbolic	4	10	15.69	3203
825	China	143	nonsymbolic	5	7	4.98	6219
826	China	143	nonsymbolic	6	28	25.8	4797
827	China	143	nonsymbolic	7	23	23.79	1594
828	China	143	nonsymbolic	8	12	7.74	8422
829	China	143	nonsymbolic	9	22	1.14	4641
830	China	143	nonsymbolic	10	17	28.02	8391
831	China	143	nonsymbolic	11	8	0.06	4547
832	China	143	nonsymbolic	12	29	0	6375
833	China	143	nonsymbolic	13	20	29.91	31313
834	China	143	nonsymbolic	14	14	29.94	10093
835	China	143	nonsymbolic	15	18	2.58	51688
836	China	143	nonsymbolic	16	6	19.23	16375
837	China	143	nonsymbolic	17	11	18.96	10328
838	China	143	nonsymbolic	18	21	18.6	3578
839	China	143	nonsymbolic	19	27	17.61	2484
840	China	143	nonsymbolic	20	9	6.75	4610
841	China	144	nonsymbolic	1	14	20.01	54438
842	China	144	nonsymbolic	2	7	6.72	5859
843	China	144	nonsymbolic	3	18	23.1	6812
844	China	144	nonsymbolic	4	23	14.91	2954
845	China	144	nonsymbolic	5	9	19.44	4281
846	China	144	nonsymbolic	6	12	6.48	4284
847	China	144	nonsymbolic	7	8	13.74	1312
848	China	144	nonsymbolic	8	17	18.33	1312
849	China	144	nonsymbolic	9	27	2.67	2000
850	China	144	nonsymbolic	10	29	20.85	2781
851	China	144	nonsymbolic	11	13	9.24	5046
852	China	144	nonsymbolic	12	10	9.93	5750
853	China	144	nonsymbolic	13	28	24.06	3657
854	China	144	nonsymbolic	14	20	22.65	1203
855	China	144	nonsymbolic	15	19	19.08	922
856	China	144	nonsymbolic	16	5	3.57	4953
857	China	144	nonsymbolic	17	11	18.09	6781
858	China	144	nonsymbolic	18	22	19.95	4438
859	China	144	nonsymbolic	19	6	4.68	2781
860	China	144	nonsymbolic	20	21	24.45	3047
861	China	147	nonsymbolic	1	5	14.4	289080
862	China	147	nonsymbolic	2	27	4.89	29688
863	China	147	nonsymbolic	3	10	4.83	24846
864	China	147	nonsymbolic	4	13	7.14	10629
865	China	147	nonsymbolic	5	11	8.16	7309
866	China	147	nonsymbolic	6	23	7.44	16810
867	China	147	nonsymbolic	7	8	6.6	8001
868	China	147	nonsymbolic	8	21	9.36	6835
869	China	147	nonsymbolic	9	7	3.3	5441
870	China	147	nonsymbolic	10	22	6.39	6321
871	China	147	nonsymbolic	11	9	6.06	6122
872	China	147	nonsymbolic	12	28	9.39	7783
873	China	147	nonsymbolic	13	12	5.07	7926
874	China	147	nonsymbolic	14	20	7.41	4591
875	China	147	nonsymbolic	15	29	8.07	5849
876	China	147	nonsymbolic	16	19	4.83	6223
877	China	147	nonsymbolic	17	17	6.93	6115
878	China	147	nonsymbolic	18	14	7.11	6517
879	China	147	nonsymbolic	19	6	4.8	5017
880	China	147	nonsymbolic	20	18	9.18	3695
881	China	148	nonsymbolic	1	9	8.4	42104
882	China	148	nonsymbolic	2	5	4.08	4788
883	China	148	nonsymbolic	3	11	7.92	12358
884	China	148	nonsymbolic	4	13	10.47	4210
885	China	148	nonsymbolic	5	19	18.51	3964
886	China	148	nonsymbolic	6	7	8.13	3840
887	China	148	nonsymbolic	7	8	7.74	4203
888	China	148	nonsymbolic	8	21	17.4	4662
889	China	148	nonsymbolic	9	28	20.1	3522
890	China	148	nonsymbolic	10	17	22.68	3728
891	China	148	nonsymbolic	11	6	6.75	2955
892	China	148	nonsymbolic	12	12	17.28	3074
893	China	148	nonsymbolic	13	29	28.95	6517
894	China	148	nonsymbolic	14	23	20.7	3547
895	China	148	nonsymbolic	15	22	19.44	3158
896	China	148	nonsymbolic	16	10	12.57	2540
897	China	148	nonsymbolic	17	14	15.09	2413
898	China	148	nonsymbolic	18	18	18.99	3454
899	China	148	nonsymbolic	19	27	24.51	4084
900	China	148	nonsymbolic	20	20	15.6	3863
901	China	149	nonsymbolic	1	23	7.53	60866
902	China	149	nonsymbolic	2	7	5.19	7235
903	China	149	nonsymbolic	3	14	7.35	5884
904	China	149	nonsymbolic	4	22	11.19	6030
905	China	149	nonsymbolic	5	19	12.21	6511
906	China	149	nonsymbolic	6	13	7.77	5440
907	China	149	nonsymbolic	7	17	11.13	5640
908	China	149	nonsymbolic	8	11	5.07	3374
909	China	149	nonsymbolic	9	21	9.18	7532
910	China	149	nonsymbolic	10	10	5.13	5082
911	China	149	nonsymbolic	11	9	4.2	5192
912	China	149	nonsymbolic	12	28	12.66	3944
913	China	149	nonsymbolic	13	8	5.76	4275
914	China	149	nonsymbolic	14	18	8.22	6171
915	China	149	nonsymbolic	15	5	3.63	4978
916	China	149	nonsymbolic	16	20	8.46	6459
917	China	149	nonsymbolic	17	29	15.51	13525
918	China	149	nonsymbolic	18	12	9.66	11203
919	China	149	nonsymbolic	19	27	18.12	9504
920	China	149	nonsymbolic	20	6	4.77	4526
921	China	150	nonsymbolic	1	27	25.47	57433
922	China	150	nonsymbolic	2	12	8.22	10759
923	China	150	nonsymbolic	3	20	27.54	3438
924	China	150	nonsymbolic	4	9	3.6	4026
925	China	150	nonsymbolic	5	6	0.93	3170
926	China	150	nonsymbolic	6	21	23.4	13250
927	China	150	nonsymbolic	7	8	7.23	11004
928	China	150	nonsymbolic	8	28	25.32	5682
929	China	150	nonsymbolic	9	14	15.6	3849
930	China	150	nonsymbolic	10	19	22.14	3123
931	China	150	nonsymbolic	11	5	2.19	2665
932	China	150	nonsymbolic	12	23	27.81	3403
933	China	150	nonsymbolic	13	18	24.69	14438
934	China	150	nonsymbolic	14	13	11.79	8331
935	China	150	nonsymbolic	15	10	16.26	2959
936	China	150	nonsymbolic	16	22	23.91	2746
937	China	150	nonsymbolic	17	7	0.99	10216
938	China	150	nonsymbolic	18	29	26.94	3164
939	China	150	nonsymbolic	19	11	5.34	6557
940	China	150	nonsymbolic	20	17	21.78	4137
941	China	157	nonsymbolic	1	21	29.73	214600
942	China	157	nonsymbolic	2	27	0.12	13110
943	China	157	nonsymbolic	3	17	8.43	19391
944	China	157	nonsymbolic	4	10	13.89	18250
945	China	157	nonsymbolic	5	22	15.21	18859
946	China	157	nonsymbolic	6	18	8.94	7469
947	China	157	nonsymbolic	7	28	6.18	9922
948	China	157	nonsymbolic	8	19	9.27	12328
949	China	157	nonsymbolic	9	29	12.96	8078
950	China	157	nonsymbolic	10	11	5.19	8031
951	China	157	nonsymbolic	11	14	2.46	7656
952	China	157	nonsymbolic	12	12	22.23	6453
953	China	157	nonsymbolic	13	9	9.6	9250
954	China	157	nonsymbolic	14	7	3.03	9672
955	China	157	nonsymbolic	15	13	10.17	4328
956	China	157	nonsymbolic	16	8	0.69	7016
957	China	157	nonsymbolic	17	23	13.53	4516
958	China	157	nonsymbolic	18	5	1.83	5719
959	China	157	nonsymbolic	19	20	23.4	5578
960	China	157	nonsymbolic	20	6	5.13	6659
961	China	159	nonsymbolic	1	5	6.81	119973
962	China	159	nonsymbolic	2	11	12.45	25391
963	China	159	nonsymbolic	3	27	15.84	6750
964	China	159	nonsymbolic	4	19	21.21	5922
965	China	159	nonsymbolic	5	23	10.05	16360
966	China	159	nonsymbolic	6	6	12.6	42470
967	China	159	nonsymbolic	7	9	21.96	31562
968	China	159	nonsymbolic	8	14	21.81	38594
969	China	159	nonsymbolic	9	8	18.57	11922
970	China	159	nonsymbolic	10	20	29.43	13563
971	China	159	nonsymbolic	11	21	26.43	4454
972	China	159	nonsymbolic	12	17	2.13	78125
973	China	159	nonsymbolic	13	7	23.28	34281
974	China	159	nonsymbolic	14	12	2.25	8391
975	China	159	nonsymbolic	15	22	15.24	58550
976	China	159	nonsymbolic	16	28	22.77	6218
977	China	159	nonsymbolic	17	18	11.55	9329
978	China	159	nonsymbolic	18	10	7.26	10656
979	China	159	nonsymbolic	19	29	21.48	6250
980	China	159	nonsymbolic	20	13	20.88	27657
981	China	164	nonsymbolic	1	18	0.27	31782
982	China	164	nonsymbolic	2	29	1.62	5063
983	China	164	nonsymbolic	3	19	29.34	9672
984	China	164	nonsymbolic	4	7	15.81	5110
985	China	164	nonsymbolic	5	22	9.06	4485
986	China	164	nonsymbolic	6	14	24.03	4781
987	China	164	nonsymbolic	7	11	4.02	5750
988	China	164	nonsymbolic	8	8	0.45	3719
989	China	164	nonsymbolic	9	13	16.32	3578
990	China	164	nonsymbolic	10	23	0.63	7406
991	China	164	nonsymbolic	11	20	21.42	4859
992	China	164	nonsymbolic	12	9	25.8	3468
993	China	164	nonsymbolic	13	21	2.07	4000
994	China	164	nonsymbolic	14	12	28.8	5297
995	China	164	nonsymbolic	15	5	11.37	4531
996	China	164	nonsymbolic	16	28	7.65	4610
997	China	164	nonsymbolic	17	6	3.03	8313
998	China	164	nonsymbolic	18	10	7.32	2781
999	China	164	nonsymbolic	19	17	14.52	3234
1000	China	164	nonsymbolic	20	27	16.02	2250
1001	China	166	nonsymbolic	1	29	18.69	51271
1002	China	166	nonsymbolic	2	28	9.12	49093
1003	China	166	nonsymbolic	3	14	8.61	59092
1004	China	166	nonsymbolic	4	10	11.46	14172
1005	China	166	nonsymbolic	5	8	14.25	12938
1006	China	166	nonsymbolic	6	19	21.18	12141
1007	China	166	nonsymbolic	7	12	16.11	10360
1008	China	166	nonsymbolic	8	22	22.14	7454
1009	China	166	nonsymbolic	9	5	3.48	7156
1010	China	166	nonsymbolic	10	20	28.74	5750
1011	China	166	nonsymbolic	11	11	12.39	7781
1012	China	166	nonsymbolic	12	18	5.91	6578
1013	China	166	nonsymbolic	13	27	2.19	5547
1014	China	166	nonsymbolic	14	9	2.43	4703
1015	China	166	nonsymbolic	15	23	25.62	6328
1016	China	166	nonsymbolic	16	17	24.12	5453
1017	China	166	nonsymbolic	17	7	1.59	6344
1018	China	166	nonsymbolic	18	13	7.41	8250
1019	China	166	nonsymbolic	19	21	20.85	5875
1020	China	166	nonsymbolic	20	6	2.64	5547
1021	China	168	nonsymbolic	1	20	7.05	42677
1022	China	168	nonsymbolic	2	21	9.96	5563
1023	China	168	nonsymbolic	3	22	10.95	6860
1024	China	168	nonsymbolic	4	29	11.25	5985
1025	China	168	nonsymbolic	5	13	12.12	5750
1026	China	168	nonsymbolic	6	6	4.95	5391
1027	China	168	nonsymbolic	7	17	14.67	4547
1028	China	168	nonsymbolic	8	8	10.77	4547
1029	China	168	nonsymbolic	9	14	15	4266
1030	China	168	nonsymbolic	10	23	18.24	3719
1031	China	168	nonsymbolic	11	27	20.4	5313
1032	China	168	nonsymbolic	12	19	14.64	11375
1033	China	168	nonsymbolic	13	11	9.09	11424
1034	China	168	nonsymbolic	14	9	6.36	8969
1035	China	168	nonsymbolic	15	28	9.87	9813
1036	China	168	nonsymbolic	16	18	6.81	2688
1037	China	168	nonsymbolic	17	12	9.39	4047
1038	China	168	nonsymbolic	18	7	4.26	12640
1039	China	168	nonsymbolic	19	5	2.34	8515
1040	China	168	nonsymbolic	20	10	10.53	5251
1041	China	170	nonsymbolic	1	13	29.91	544755
1042	China	170	nonsymbolic	2	27	18.9	105270
1043	China	170	nonsymbolic	3	11	15.9	42204
1044	China	170	nonsymbolic	4	12	15.75	26235
1045	China	170	nonsymbolic	5	20	19.26	124083
1046	China	170	nonsymbolic	6	21	11.22	13360
1047	China	170	nonsymbolic	7	23	22.65	19313
1048	China	170	nonsymbolic	8	14	18.21	19281
1049	China	170	nonsymbolic	9	22	22.59	24579
1050	China	170	nonsymbolic	10	17	17.04	19486
1051	China	170	nonsymbolic	11	6	11.01	8300
1052	China	170	nonsymbolic	12	7	21.09	10797
1053	China	170	nonsymbolic	13	19	11.7	15298
1054	China	170	nonsymbolic	14	9	15.63	6121
1055	China	170	nonsymbolic	15	5	23.58	9047
1056	China	170	nonsymbolic	16	18	12.75	21657
1057	China	170	nonsymbolic	17	28	18.06	7500
1058	China	170	nonsymbolic	18	10	25.89	10299
1059	China	170	nonsymbolic	19	29	18.87	13047
1060	China	170	nonsymbolic	20	8	24.24	8265
1061	China	173	nonsymbolic	1	10	14.46	52594
1062	China	173	nonsymbolic	2	28	11.7	2969
1063	China	173	nonsymbolic	3	12	15.93	5421
1064	China	173	nonsymbolic	4	17	20.7	2328
1065	China	173	nonsymbolic	5	21	21.93	1939
1066	China	173	nonsymbolic	6	19	16.26	3422
1067	China	173	nonsymbolic	7	9	8.01	8985
1068	China	173	nonsymbolic	8	5	1.38	8953
1069	China	173	nonsymbolic	9	23	3.09	2594
1070	China	173	nonsymbolic	10	7	18.03	2282
1071	China	173	nonsymbolic	11	20	15.75	1000
1072	China	173	nonsymbolic	12	11	27.12	1125
1073	China	173	nonsymbolic	13	13	17.58	10579
1074	China	173	nonsymbolic	14	18	17.67	1391
1075	China	173	nonsymbolic	15	14	9.81	1188
1076	China	173	nonsymbolic	16	6	11.04	875
1077	China	173	nonsymbolic	17	27	22.29	5563
1078	China	173	nonsymbolic	18	22	25.74	2391
1079	China	173	nonsymbolic	19	29	28.56	6047
1080	China	173	nonsymbolic	20	8	24.72	4516
1081	US	101	nonsymbolic	1	21	16.5	52571
1082	US	101	nonsymbolic	2	13	8.55	19765
1083	US	101	nonsymbolic	3	23	12.06	10389
1084	US	101	nonsymbolic	4	11	9.6	26597
1085	US	101	nonsymbolic	5	27	11.79	8330
1086	US	101	nonsymbolic	6	5	7.68	11402
1087	US	101	nonsymbolic	7	29	11.55	12464
1088	US	101	nonsymbolic	8	18	10.92	12791
1089	US	101	nonsymbolic	9	19	10.89	25083
1090	US	101	nonsymbolic	10	8	8.61	5350
1091	US	101	nonsymbolic	11	12	9.57	11309
1092	US	101	nonsymbolic	12	9	7.17	10888
1093	US	101	nonsymbolic	13	22	10.32	6286
1094	US	101	nonsymbolic	14	14	10.62	9873
1095	US	101	nonsymbolic	15	28	9.39	13275
1096	US	101	nonsymbolic	16	20	12.45	5833
1097	US	101	nonsymbolic	17	6	7.95	6442
1098	US	101	nonsymbolic	18	7	8.43	4148
1099	US	101	nonsymbolic	19	10	10.98	3368
1100	US	101	nonsymbolic	20	17	10.38	11699
1101	US	102	nonsymbolic	1	10	8.43	34754
1102	US	102	nonsymbolic	2	27	13.5	8333
1103	US	102	nonsymbolic	3	5	2.88	5622
1104	US	102	nonsymbolic	4	21	12.3	2454
1105	US	102	nonsymbolic	5	9	4.44	4430
1106	US	102	nonsymbolic	6	7	3.33	8685
1107	US	102	nonsymbolic	7	8	4.77	3910
1108	US	102	nonsymbolic	8	19	9	4446
1109	US	102	nonsymbolic	9	14	6.81	3502
1110	US	102	nonsymbolic	10	6	9.84	4142
1111	US	102	nonsymbolic	11	28	12.54	3150
1112	US	102	nonsymbolic	12	22	15.6	2823
1113	US	102	nonsymbolic	13	13	13.14	659
1114	US	102	nonsymbolic	14	18	13.08	4262
1115	US	102	nonsymbolic	15	20	12.57	4974
1116	US	102	nonsymbolic	16	29	14.13	2262
1117	US	102	nonsymbolic	17	23	8.79	4566
1118	US	102	nonsymbolic	18	11	5.67	2838
1119	US	102	nonsymbolic	19	12	7.89	1871
1120	US	102	nonsymbolic	20	17	9.36	3463
1121	US	109	nonsymbolic	1	13	14.55	47845
1122	US	109	nonsymbolic	2	27	12.48	9765
1123	US	109	nonsymbolic	3	11	7.08	4663
1124	US	109	nonsymbolic	4	19	15.84	6644
1125	US	109	nonsymbolic	5	21	23.07	6566
1126	US	109	nonsymbolic	6	29	25.98	9718
1127	US	109	nonsymbolic	7	14	5.07	6255
1128	US	109	nonsymbolic	8	8	4.8	4772
1129	US	109	nonsymbolic	9	10	13.41	12338
1130	US	109	nonsymbolic	10	18	25.29	6036
1131	US	109	nonsymbolic	11	23	24.96	8127
1132	US	109	nonsymbolic	12	7	5.55	7565
1133	US	109	nonsymbolic	13	17	25.41	6629
1134	US	109	nonsymbolic	14	5	3.69	4383
1135	US	109	nonsymbolic	15	28	10.47	4414
1136	US	109	nonsymbolic	16	9	7.29	5381
1137	US	109	nonsymbolic	17	12	20.64	4008
1138	US	109	nonsymbolic	18	22	23.34	4398
1139	US	109	nonsymbolic	19	6	4.56	4742
1140	US	109	nonsymbolic	20	20	22.86	4024
1141	US	111	nonsymbolic	1	21	11.37	46279
1142	US	111	nonsymbolic	2	8	8.79	6011
1143	US	111	nonsymbolic	3	9	8.22	4819
1144	US	111	nonsymbolic	4	12	15.63	6219
1145	US	111	nonsymbolic	5	17	18.15	3236
1146	US	111	nonsymbolic	6	14	14.73	1620
1147	US	111	nonsymbolic	7	28	1.71	4619
1148	US	111	nonsymbolic	8	29	0.39	2899
1149	US	111	nonsymbolic	9	7	0.09	2116
1150	US	111	nonsymbolic	10	19	29.43	5220
1151	US	111	nonsymbolic	11	18	11.16	2772
1152	US	111	nonsymbolic	12	20	7.08	3220
1153	US	111	nonsymbolic	13	27	6.87	2884
1154	US	111	nonsymbolic	14	5	28.5	5187
1155	US	111	nonsymbolic	15	23	13.77	3204
1156	US	111	nonsymbolic	16	6	6.27	4643
1157	US	111	nonsymbolic	17	22	10.53	906
1158	US	111	nonsymbolic	18	11	11.1	2180
1159	US	111	nonsymbolic	19	10	10.02	3100
1160	US	111	nonsymbolic	20	13	17.73	3684
1161	US	117	nonsymbolic	1	5	4.92	70277
1162	US	117	nonsymbolic	2	27	27.45	4944
1163	US	117	nonsymbolic	3	6	4.86	5444
1164	US	117	nonsymbolic	4	9	4.92	5958
1165	US	117	nonsymbolic	5	28	27.81	2760
1166	US	117	nonsymbolic	6	12	5.85	4554
1167	US	117	nonsymbolic	7	19	27.99	3307
1168	US	117	nonsymbolic	8	23	25.77	4383
1169	US	117	nonsymbolic	9	11	4.59	5818
1170	US	117	nonsymbolic	10	7	3.33	3400
1171	US	117	nonsymbolic	11	10	28.23	2838
1172	US	117	nonsymbolic	12	22	25.89	2823
1173	US	117	nonsymbolic	13	29	25.47	1450
1174	US	117	nonsymbolic	14	13	25.56	5210
1175	US	117	nonsymbolic	15	18	27.3	2713
1176	US	117	nonsymbolic	16	17	25.74	2713
1177	US	117	nonsymbolic	17	20	25.74	2604
1178	US	117	nonsymbolic	18	14	6.99	10201
1179	US	117	nonsymbolic	19	21	14.94	11855
1180	US	117	nonsymbolic	20	8	4.89	3712
1181	US	118	nonsymbolic	1	22	13.35	75259
1182	US	118	nonsymbolic	2	12	19.02	6156
1183	US	118	nonsymbolic	3	14	29.07	21514
1184	US	118	nonsymbolic	4	18	4.41	5660
1185	US	118	nonsymbolic	5	5	0.93	10084
1186	US	118	nonsymbolic	6	19	11.79	2476
1187	US	118	nonsymbolic	7	17	1.71	6419
1188	US	118	nonsymbolic	8	20	28.17	7507
1189	US	118	nonsymbolic	9	28	4.77	9948
1190	US	118	nonsymbolic	10	27	12.24	1939
1191	US	118	nonsymbolic	11	21	0.54	20018
1192	US	118	nonsymbolic	12	7	7.41	12555
1193	US	118	nonsymbolic	13	8	5.4	4436
1194	US	118	nonsymbolic	14	10	10.05	4140
1195	US	118	nonsymbolic	15	9	11.52	5883
1196	US	118	nonsymbolic	16	29	11.97	5259
1197	US	118	nonsymbolic	17	23	12.18	2228
1198	US	118	nonsymbolic	18	6	15.96	2468
1199	US	118	nonsymbolic	19	11	12.96	5891
1200	US	118	nonsymbolic	20	13	18.57	3764
1201	US	119	nonsymbolic	1	9	9.84	74895
1202	US	119	nonsymbolic	2	22	11.52	13274
1203	US	119	nonsymbolic	3	11	8.85	6458
1204	US	119	nonsymbolic	4	13	11.73	4570
1205	US	119	nonsymbolic	5	19	12.45	7409
1206	US	119	nonsymbolic	6	27	8.22	4929
1207	US	119	nonsymbolic	7	7	3.69	6145
1208	US	119	nonsymbolic	8	17	8.88	3868
1209	US	119	nonsymbolic	9	12	6.36	5817
1210	US	119	nonsymbolic	10	18	8.04	3680
1211	US	119	nonsymbolic	11	23	8.49	5007
1212	US	119	nonsymbolic	12	21	8.28	4601
1213	US	119	nonsymbolic	13	5	2.1	9047
1214	US	119	nonsymbolic	14	8	6.81	5756
1215	US	119	nonsymbolic	15	28	13.5	3743
1216	US	119	nonsymbolic	16	6	13.95	2745
1217	US	119	nonsymbolic	17	14	12.3	4195
1218	US	119	nonsymbolic	18	10	7.92	4008
1219	US	119	nonsymbolic	19	20	9.51	4071
1220	US	119	nonsymbolic	20	29	9.42	2105
1221	US	121	nonsymbolic	1	10	15.72	103000
1222	US	121	nonsymbolic	2	27	14.82	33352
1223	US	121	nonsymbolic	3	18	18.15	12672
1224	US	121	nonsymbolic	4	17	18.87	18080
1225	US	121	nonsymbolic	5	13	24.72	8778
1226	US	121	nonsymbolic	6	12	7.47	4176
1227	US	121	nonsymbolic	7	6	12.51	4649
1228	US	121	nonsymbolic	8	7	12.9	321
1229	US	121	nonsymbolic	9	5	16.68	4545
1230	US	121	nonsymbolic	10	22	27.57	3881
1231	US	121	nonsymbolic	11	14	1.86	6704
1232	US	121	nonsymbolic	12	11	5.49	3449
1233	US	121	nonsymbolic	13	21	26.73	3674
1234	US	121	nonsymbolic	14	20	13.77	5295
1235	US	121	nonsymbolic	15	9	29.88	6776
1236	US	121	nonsymbolic	16	29	0.21	6600
1237	US	121	nonsymbolic	17	23	11.25	1834
1238	US	121	nonsymbolic	18	19	13.74	1017
1239	US	121	nonsymbolic	19	28	16.95	9432
1240	US	121	nonsymbolic	20	8	18.24	2993
1241	US	122	nonsymbolic	1	10	24.96	49580
1242	US	122	nonsymbolic	2	5	3.24	4721
1243	US	122	nonsymbolic	3	23	29.79	7825
1244	US	122	nonsymbolic	4	17	14.61	9026
1245	US	122	nonsymbolic	5	28	16.47	16817
1246	US	122	nonsymbolic	6	20	13.35	5113
1247	US	122	nonsymbolic	7	29	20.85	4617
1248	US	122	nonsymbolic	8	6	0.42	7953
1249	US	122	nonsymbolic	9	14	4.29	6065
1250	US	122	nonsymbolic	10	22	29.19	6401
1251	US	122	nonsymbolic	11	12	13.59	5521
1252	US	122	nonsymbolic	12	21	19.47	8114
1253	US	122	nonsymbolic	13	13	3.96	6417
1254	US	122	nonsymbolic	14	18	21.39	18809
1255	US	122	nonsymbolic	15	8	16.14	5073
1256	US	122	nonsymbolic	16	19	8.16	7505
1257	US	122	nonsymbolic	17	7	0.18	6625
1258	US	122	nonsymbolic	18	9	6.15	4401
1259	US	122	nonsymbolic	19	11	8.25	4601
1260	US	122	nonsymbolic	20	27	17.28	4521
1261	US	124	nonsymbolic	1	18	13.2	23524
1262	US	124	nonsymbolic	2	12	29.25	2854
1263	US	124	nonsymbolic	3	19	27.93	4195
1264	US	124	nonsymbolic	4	23	28.05	1403
1265	US	124	nonsymbolic	5	8	28.05	857
1266	US	124	nonsymbolic	6	13	27.54	3072
1267	US	124	nonsymbolic	7	17	27.54	764
1268	US	124	nonsymbolic	8	22	27.54	576
1269	US	124	nonsymbolic	9	21	27.54	545
1270	US	124	nonsymbolic	10	9	27.54	592
1271	US	124	nonsymbolic	11	6	27.54	623
1272	US	124	nonsymbolic	12	27	27.54	982
1273	US	124	nonsymbolic	13	11	27.54	576
1274	US	124	nonsymbolic	14	14	27.54	701
1275	US	124	nonsymbolic	15	10	27.54	607
1276	US	124	nonsymbolic	16	20	27.54	1371
1277	US	124	nonsymbolic	17	29	27.54	1325
1278	US	124	nonsymbolic	18	7	2.01	1731
1279	US	124	nonsymbolic	19	28	2.01	654
1280	US	124	nonsymbolic	20	5	2.01	654
1281	US	125	nonsymbolic	1	23	28.74	50388
1282	US	125	nonsymbolic	2	21	28.77	14350
1283	US	125	nonsymbolic	3	22	25.77	26341
1284	US	125	nonsymbolic	4	20	2.31	36453
1285	US	125	nonsymbolic	5	13	26.34	6128
1286	US	125	nonsymbolic	6	9	1.68	7743
1287	US	125	nonsymbolic	7	18	29.19	8015
1288	US	125	nonsymbolic	8	7	1.38	5159
1289	US	125	nonsymbolic	9	27	27.87	5344
1290	US	125	nonsymbolic	10	14	2.97	2625
1291	US	125	nonsymbolic	11	5	28.92	3409
1292	US	125	nonsymbolic	12	10	28.62	8567
1293	US	125	nonsymbolic	13	29	28.44	7775
1294	US	125	nonsymbolic	14	28	2.61	5944
1295	US	125	nonsymbolic	15	6	28.14	5423
1296	US	125	nonsymbolic	16	12	2.46	7287
1297	US	125	nonsymbolic	17	8	27.36	15483
1298	US	125	nonsymbolic	18	19	27.63	7149
1299	US	125	nonsymbolic	19	11	28.41	6456
1300	US	125	nonsymbolic	20	17	3.63	8247
1301	US	126	nonsymbolic	1	11	25.56	59326
1302	US	126	nonsymbolic	2	12	23.91	7830
1303	US	126	nonsymbolic	3	20	9.87	16753
1304	US	126	nonsymbolic	4	19	19.71	5709
1305	US	126	nonsymbolic	5	29	28.83	2355
1306	US	126	nonsymbolic	6	23	7.86	3618
1307	US	126	nonsymbolic	7	17	20.04	1824
1308	US	126	nonsymbolic	8	18	27.06	7877
1309	US	126	nonsymbolic	9	5	3.87	4554
1310	US	126	nonsymbolic	10	22	25.92	4726
1311	US	126	nonsymbolic	11	9	27.66	2697
1312	US	126	nonsymbolic	12	8	28.71	2433
1313	US	126	nonsymbolic	13	27	14.1	1683
1314	US	126	nonsymbolic	14	28	21.33	4555
1315	US	126	nonsymbolic	15	13	6	6349
1316	US	126	nonsymbolic	16	21	20.25	5210
1317	US	126	nonsymbolic	17	10	25.56	2900
1318	US	126	nonsymbolic	18	14	12.48	3213
1319	US	126	nonsymbolic	19	6	18.42	2791
1320	US	126	nonsymbolic	20	7	8.61	2807
1321	US	127	nonsymbolic	1	9	9.45	50947
1322	US	127	nonsymbolic	2	20	18.27	5350
1323	US	127	nonsymbolic	3	23	11.76	6609
1324	US	127	nonsymbolic	4	21	16.5	4867
1325	US	127	nonsymbolic	5	22	10.86	5315
1326	US	127	nonsymbolic	6	10	8.04	6491
1327	US	127	nonsymbolic	7	12	20.04	4630
1328	US	127	nonsymbolic	8	6	13.59	3552
1329	US	127	nonsymbolic	9	19	22.68	5550
1330	US	127	nonsymbolic	10	14	13.35	4208
1331	US	127	nonsymbolic	11	18	21.69	4249
1332	US	127	nonsymbolic	12	11	26.01	5224
1333	US	127	nonsymbolic	13	8	11.79	3295
1334	US	127	nonsymbolic	14	7	19.98	5116
1335	US	127	nonsymbolic	15	29	4.68	3360
1336	US	127	nonsymbolic	16	28	19.5	6164
1337	US	127	nonsymbolic	17	27	12.81	4605
1338	US	127	nonsymbolic	18	13	22.83	4266
1339	US	127	nonsymbolic	19	5	6	3531
1340	US	127	nonsymbolic	20	17	17.22	6869
1341	US	128	nonsymbolic	1	14	26.25	80795
1342	US	128	nonsymbolic	2	20	6.75	13756
1343	US	128	nonsymbolic	3	29	15.03	12196
1344	US	128	nonsymbolic	4	5	24.63	8076
1345	US	128	nonsymbolic	5	7	28.74	6757
1346	US	128	nonsymbolic	6	18	29.91	5716
1347	US	128	nonsymbolic	7	28	0.18	5931
1348	US	128	nonsymbolic	8	11	29.85	4924
1349	US	128	nonsymbolic	9	8	14.79	5197
1350	US	128	nonsymbolic	10	23	25.5	5221
1351	US	128	nonsymbolic	11	17	28.98	5125
1352	US	128	nonsymbolic	12	27	29.52	3965
1353	US	128	nonsymbolic	13	21	0.48	4309
1354	US	128	nonsymbolic	14	12	29.07	4532
1355	US	128	nonsymbolic	15	9	29.64	6932
1356	US	128	nonsymbolic	16	19	29.76	5876
1357	US	128	nonsymbolic	17	22	20.58	8204
1358	US	128	nonsymbolic	18	10	29.7	5580
1359	US	128	nonsymbolic	19	6	0.18	5565
1360	US	128	nonsymbolic	20	13	26.91	2909
1361	US	129	nonsymbolic	1	12	2.19	15194
1362	US	129	nonsymbolic	2	14	2.64	11309
1363	US	129	nonsymbolic	3	22	3.09	9375
1364	US	129	nonsymbolic	4	19	3.33	3680
1365	US	129	nonsymbolic	5	6	18.36	8688
1366	US	129	nonsymbolic	6	23	29.37	11387
1367	US	129	nonsymbolic	7	10	2.43	4960
1368	US	129	nonsymbolic	8	28	4.74	5989
1369	US	129	nonsymbolic	9	21	15.3	5802
1370	US	129	nonsymbolic	10	7	6.12	186
1371	US	129	nonsymbolic	11	27	7.35	2074
1372	US	129	nonsymbolic	12	29	5.25	1871
1373	US	129	nonsymbolic	13	20	5.79	2822
1374	US	129	nonsymbolic	14	5	6.21	1746
1375	US	129	nonsymbolic	15	18	6.18	2105
1376	US	129	nonsymbolic	16	13	3.15	2214
1377	US	129	nonsymbolic	17	9	3.48	5443
1378	US	129	nonsymbolic	18	8	8.28	13072
1379	US	129	nonsymbolic	19	17	10.59	1917
1380	US	129	nonsymbolic	20	11	4.59	10810
1381	US	130	nonsymbolic	1	8	13.8	126578
1382	US	130	nonsymbolic	2	23	13.86	8626
1383	US	130	nonsymbolic	3	22	14.94	8937
1384	US	130	nonsymbolic	4	17	9.45	5069
1385	US	130	nonsymbolic	5	10	27.81	5366
1386	US	130	nonsymbolic	6	27	20.91	4929
1387	US	130	nonsymbolic	7	7	1.74	6707
1388	US	130	nonsymbolic	8	9	0.27	4164
1389	US	130	nonsymbolic	9	14	15.45	4164
1390	US	130	nonsymbolic	10	19	0.39	6941
1391	US	130	nonsymbolic	11	6	28.89	6583
1392	US	130	nonsymbolic	12	29	17.13	5116
1393	US	130	nonsymbolic	13	20	15.87	4929
1394	US	130	nonsymbolic	14	21	22.86	6302
1395	US	130	nonsymbolic	15	18	11.34	4991
1396	US	130	nonsymbolic	16	5	21.66	4679
1397	US	130	nonsymbolic	17	13	1.83	4694
1398	US	130	nonsymbolic	18	28	16.2	3400
1399	US	130	nonsymbolic	19	12	21.9	3072
1400	US	130	nonsymbolic	20	11	0.72	3806
1401	US	131	nonsymbolic	1	13	2.55	67002
1402	US	131	nonsymbolic	2	17	22.77	4352
1403	US	131	nonsymbolic	3	29	16.68	22651
1404	US	131	nonsymbolic	4	5	10.8	43119
1405	US	131	nonsymbolic	5	8	1.08	8440
1406	US	131	nonsymbolic	6	10	8.7	4790
1407	US	131	nonsymbolic	7	6	9.15	3651
1408	US	131	nonsymbolic	8	28	17.7	2918
1409	US	131	nonsymbolic	9	12	19.89	4649
1410	US	131	nonsymbolic	10	21	22.71	4103
1411	US	131	nonsymbolic	11	23	26.01	4040
1412	US	131	nonsymbolic	12	19	28.65	10266
1413	US	131	nonsymbolic	13	27	29.34	5647
1414	US	131	nonsymbolic	14	18	29.85	6942
1415	US	131	nonsymbolic	15	9	0.69	4571
1416	US	131	nonsymbolic	16	14	17.55	3744
1417	US	131	nonsymbolic	17	22	22.38	3057
1418	US	131	nonsymbolic	18	11	8.76	12246
1419	US	131	nonsymbolic	19	7	10.62	5070
1420	US	131	nonsymbolic	20	20	18.87	4243
1421	US	132	nonsymbolic	1	14	5.28	47064
1422	US	132	nonsymbolic	2	23	17.61	4226
1423	US	132	nonsymbolic	3	17	6.3	3540
1424	US	132	nonsymbolic	4	20	16.47	4944
1425	US	132	nonsymbolic	5	8	0.03	3680
1426	US	132	nonsymbolic	6	21	4.44	4180
1427	US	132	nonsymbolic	7	12	23.55	2620
1428	US	132	nonsymbolic	8	10	12.84	2697
1429	US	132	nonsymbolic	9	7	29.85	2885
1430	US	132	nonsymbolic	10	5	0.12	3384
1431	US	132	nonsymbolic	11	18	5.16	4305
1432	US	132	nonsymbolic	12	29	17.88	1700
1433	US	132	nonsymbolic	13	11	21.84	1606
1434	US	132	nonsymbolic	14	28	9.42	6052
1435	US	132	nonsymbolic	15	6	23.73	2355
1436	US	132	nonsymbolic	16	13	8.19	2089
1437	US	132	nonsymbolic	17	9	8.07	1574
1438	US	132	nonsymbolic	18	27	17.25	2495
1439	US	132	nonsymbolic	19	22	17.16	1232
1440	US	132	nonsymbolic	20	19	5.61	2105
1441	US	133	nonsymbolic	1	5	5.73	76104
1442	US	133	nonsymbolic	2	22	3.45	29315
1443	US	133	nonsymbolic	3	10	2.97	11617
1444	US	133	nonsymbolic	4	23	3.72	11399
1445	US	133	nonsymbolic	5	27	3.24	9512
1446	US	133	nonsymbolic	6	12	3.81	5424
1447	US	133	nonsymbolic	7	7	3.99	20058
1448	US	133	nonsymbolic	8	19	28.5	29872
1449	US	133	nonsymbolic	9	6	25.47	8483
1450	US	133	nonsymbolic	10	14	20.52	5873
1451	US	133	nonsymbolic	11	28	18.06	5803
1452	US	133	nonsymbolic	12	17	11.43	5471
1453	US	133	nonsymbolic	13	11	8.01	4418
1454	US	133	nonsymbolic	14	29	5.82	6423
1455	US	133	nonsymbolic	15	9	4.02	5834
1456	US	133	nonsymbolic	16	13	2.52	8501
1457	US	133	nonsymbolic	17	21	1.26	4913
1458	US	133	nonsymbolic	18	20	0.45	6636
1459	US	133	nonsymbolic	19	8	0.15	5475
1460	US	133	nonsymbolic	20	18	0.06	10453
1461	US	134	nonsymbolic	1	20	11.22	94274
1462	US	134	nonsymbolic	2	21	15.06	3262
1463	US	134	nonsymbolic	3	19	7.11	1584
1464	US	134	nonsymbolic	4	8	23.22	6584
1465	US	134	nonsymbolic	5	11	9.54	2887
1466	US	134	nonsymbolic	6	23	16.86	2200
1467	US	134	nonsymbolic	7	18	8.31	1784
1468	US	134	nonsymbolic	8	9	12.99	2096
1469	US	134	nonsymbolic	9	29	20.79	5751
1470	US	134	nonsymbolic	10	6	5.04	2088
1471	US	134	nonsymbolic	11	17	23.16	2224
1472	US	134	nonsymbolic	12	28	8.07	4223
1473	US	134	nonsymbolic	13	13	3.51	2552
1474	US	134	nonsymbolic	14	5	2.67	3008
1475	US	134	nonsymbolic	15	22	4.11	2040
1476	US	134	nonsymbolic	16	12	10.98	4528
1477	US	134	nonsymbolic	17	10	21.21	2600
1478	US	134	nonsymbolic	18	7	4.32	4432
1479	US	134	nonsymbolic	19	14	21.54	2208
1480	US	134	nonsymbolic	20	27	7.95	2704
1481	US	138	nonsymbolic	1	21	27.21	53555
1482	US	138	nonsymbolic	2	8	10.89	29609
1483	US	138	nonsymbolic	3	23	15.87	9313
1484	US	138	nonsymbolic	4	10	6.75	7005
1485	US	138	nonsymbolic	5	11	5.16	7301
1486	US	138	nonsymbolic	6	6	3.54	3198
1487	US	138	nonsymbolic	7	29	21.96	2886
1488	US	138	nonsymbolic	8	28	24.84	3666
1489	US	138	nonsymbolic	9	13	12.24	3183
1490	US	138	nonsymbolic	10	18	13.35	3635
1491	US	138	nonsymbolic	11	5	3.81	2714
1492	US	138	nonsymbolic	12	19	28.59	4321
1493	US	138	nonsymbolic	13	7	1.59	2918
1494	US	138	nonsymbolic	14	22	28.74	4820
1495	US	138	nonsymbolic	15	20	8.43	4727
1496	US	138	nonsymbolic	16	9	3.93	4165
1497	US	138	nonsymbolic	17	17	21.36	3759
1498	US	138	nonsymbolic	18	27	3.06	2730
1499	US	138	nonsymbolic	19	14	7.02	4056
1500	US	138	nonsymbolic	20	12	10.05	3058
1501	US	145	nonsymbolic	1	21	8.43	72274
1502	US	145	nonsymbolic	2	28	19.95	9775
1503	US	145	nonsymbolic	3	14	27.42	8047
1504	US	145	nonsymbolic	4	8	10.26	13247
1505	US	145	nonsymbolic	5	22	13.35	11479
1506	US	145	nonsymbolic	6	23	21.06	14031
1507	US	145	nonsymbolic	7	27	25.68	16687
1508	US	145	nonsymbolic	8	9	0.42	9367
1509	US	145	nonsymbolic	9	7	26.64	8391
1510	US	145	nonsymbolic	10	11	27.48	5128
1511	US	145	nonsymbolic	11	18	12.99	5896
1512	US	145	nonsymbolic	12	17	1.44	4048
1513	US	145	nonsymbolic	13	12	20.34	6248
1514	US	145	nonsymbolic	14	13	1.44	3992
1515	US	145	nonsymbolic	15	5	29.46	2856
1516	US	145	nonsymbolic	16	29	10.98	4928
1517	US	145	nonsymbolic	17	20	1.5	4927
1518	US	145	nonsymbolic	18	6	10.14	3503
1519	US	145	nonsymbolic	19	10	7.98	4072
1520	US	145	nonsymbolic	20	19	3.72	3401
1521	US	146	nonsymbolic	1	5	28.35	91322
1522	US	146	nonsymbolic	2	28	29.4	32915
1523	US	146	nonsymbolic	3	22	14.64	20981
1524	US	146	nonsymbolic	4	10	1.02	12073
1525	US	146	nonsymbolic	5	17	0.33	14257
1526	US	146	nonsymbolic	6	12	29.64	9765
1527	US	146	nonsymbolic	7	20	14.31	5209
1528	US	146	nonsymbolic	8	6	24.6	6753
1529	US	146	nonsymbolic	9	19	1.29	3572
1530	US	146	nonsymbolic	10	14	1.02	20201
1531	US	146	nonsymbolic	11	18	29.25	15615
1532	US	146	nonsymbolic	12	21	14.1	4274
1533	US	146	nonsymbolic	13	13	29.61	14850
1534	US	146	nonsymbolic	14	11	19.14	2776
1535	US	146	nonsymbolic	15	8	0.54	2760
1536	US	146	nonsymbolic	16	29	27.81	2807
1537	US	146	nonsymbolic	17	27	0.81	2339
1538	US	146	nonsymbolic	18	9	14.04	1809
1539	US	146	nonsymbolic	19	23	1.26	2229
1540	US	146	nonsymbolic	20	7	29.22	1715
1541	US	147	nonsymbolic	1	13	0.06	95378
1542	US	147	nonsymbolic	2	6	1.05	6816
1543	US	147	nonsymbolic	3	29	2.67	4180
1544	US	147	nonsymbolic	4	27	6.6	1418
1545	US	147	nonsymbolic	5	23	8.85	1917
1546	US	147	nonsymbolic	6	22	11.19	4399
1547	US	147	nonsymbolic	7	7	14.01	3072
1548	US	147	nonsymbolic	8	12	12.24	4741
1549	US	147	nonsymbolic	9	17	17.97	4414
1550	US	147	nonsymbolic	10	8	20.64	2355
1551	US	147	nonsymbolic	11	18	22.89	638
1552	US	147	nonsymbolic	12	9	24.63	3790
1553	US	147	nonsymbolic	13	20	27.3	1574
1554	US	147	nonsymbolic	14	10	28.71	2105
1555	US	147	nonsymbolic	15	14	29.55	4180
1556	US	147	nonsymbolic	16	21	29.73	951
1557	US	147	nonsymbolic	17	28	6.27	8719
1558	US	147	nonsymbolic	18	11	28.2	1044
1559	US	147	nonsymbolic	19	5	5.67	4055
1560	US	147	nonsymbolic	20	19	10.8	4164
1561	US	148	nonsymbolic	1	13	5.76	57755
1562	US	148	nonsymbolic	2	9	8.61	5920
1563	US	148	nonsymbolic	3	20	19.26	3184
1564	US	148	nonsymbolic	4	21	7.53	2919
1565	US	148	nonsymbolic	5	6	4.02	3912
1566	US	148	nonsymbolic	6	29	19.53	2864
1567	US	148	nonsymbolic	7	28	12.21	2632
1568	US	148	nonsymbolic	8	10	14.19	4248
1569	US	148	nonsymbolic	9	23	23.01	3512
1570	US	148	nonsymbolic	10	18	23.13	3863
1571	US	148	nonsymbolic	11	17	18.75	3943
1572	US	148	nonsymbolic	12	22	22.95	3304
1573	US	148	nonsymbolic	13	27	16.5	3856
1574	US	148	nonsymbolic	14	5	9.18	4264
1575	US	148	nonsymbolic	15	7	3.87	3032
1576	US	148	nonsymbolic	16	12	8.64	4383
1577	US	148	nonsymbolic	17	11	8.07	4208
1578	US	148	nonsymbolic	18	8	10.35	4719
1579	US	148	nonsymbolic	19	14	13.02	3912
1580	US	148	nonsymbolic	20	19	17.28	3608
1581	US	149	nonsymbolic	1	13	27.63	28985
1582	US	149	nonsymbolic	2	29	7.8	3565
1583	US	149	nonsymbolic	3	27	27.63	8252
1584	US	149	nonsymbolic	4	23	10.17	4644
1585	US	149	nonsymbolic	5	20	28.35	4005
1586	US	149	nonsymbolic	6	10	29.73	3669
1587	US	149	nonsymbolic	7	8	0.72	4676
1588	US	149	nonsymbolic	8	7	29.58	3445
1589	US	149	nonsymbolic	9	14	14.82	3246
1590	US	149	nonsymbolic	10	17	22.38	2989
1591	US	149	nonsymbolic	11	11	9.06	2253
1592	US	149	nonsymbolic	12	19	21.45	4901
1593	US	149	nonsymbolic	13	21	29.28	5381
1594	US	149	nonsymbolic	14	22	15.57	2221
1595	US	149	nonsymbolic	15	5	1.17	3645
1596	US	149	nonsymbolic	16	6	13.26	3621
1597	US	149	nonsymbolic	17	28	29.67	3493
1598	US	149	nonsymbolic	18	18	1.5	3829
1599	US	149	nonsymbolic	19	9	14.76	2829
1600	US	149	nonsymbolic	20	12	21.66	2341
1601	US	150	nonsymbolic	1	8	0.6	66224
1602	US	150	nonsymbolic	2	23	14.49	3688
1603	US	150	nonsymbolic	3	7	4.95	4385
1604	US	150	nonsymbolic	4	19	19.74	7751
1605	US	150	nonsymbolic	5	11	29.52	4456
1606	US	150	nonsymbolic	6	20	9.48	4575
1607	US	150	nonsymbolic	7	17	29.85	6344
1608	US	150	nonsymbolic	8	10	29.16	9431
1609	US	150	nonsymbolic	9	14	24.24	4104
1610	US	150	nonsymbolic	10	22	3	3616
1611	US	150	nonsymbolic	11	18	12.63	2416
1612	US	150	nonsymbolic	12	5	3.72	4472
1613	US	150	nonsymbolic	13	27	20.19	4799
1614	US	150	nonsymbolic	14	12	14.37	3583
1615	US	150	nonsymbolic	15	29	17.19	2848
1616	US	150	nonsymbolic	16	28	11.79	3224
1617	US	150	nonsymbolic	17	13	13.14	2736
1618	US	150	nonsymbolic	18	6	0.51	3864
1619	US	150	nonsymbolic	19	21	9.96	3312
1620	US	150	nonsymbolic	20	9	5.13	4408
1621	US	151	nonsymbolic	1	28	27.36	220209
1622	US	151	nonsymbolic	2	29	2.31	18703
1623	US	151	nonsymbolic	3	5	0.81	13852
1624	US	151	nonsymbolic	4	7	0.81	12385
1625	US	151	nonsymbolic	5	27	29.43	7893
1626	US	151	nonsymbolic	6	6	14.67	4819
1627	US	151	nonsymbolic	7	18	7.38	5491
1628	US	151	nonsymbolic	8	10	29.43	7253
1629	US	151	nonsymbolic	9	9	13.68	7237
1630	US	151	nonsymbolic	10	17	29.19	5615
1631	US	151	nonsymbolic	11	13	5.61	8454
1632	US	151	nonsymbolic	12	11	0.42	4304
1633	US	151	nonsymbolic	13	21	29.58	6504
1634	US	151	nonsymbolic	14	14	11.4	8361
1635	US	151	nonsymbolic	15	20	1.11	5724
1636	US	151	nonsymbolic	16	22	29.43	7502
1637	US	151	nonsymbolic	17	8	15.03	6770
1638	US	151	nonsymbolic	18	19	0.15	4632
1639	US	151	nonsymbolic	19	12	28.8	4913
1640	US	151	nonsymbolic	20	23	16.65	3962
1641	US	152	nonsymbolic	1	5	1.02	84426
1642	US	152	nonsymbolic	2	29	27.66	12089
1643	US	152	nonsymbolic	3	22	1.98	22634
1644	US	152	nonsymbolic	4	9	25.98	8891
1645	US	152	nonsymbolic	5	18	7.95	8969
1646	US	152	nonsymbolic	6	8	11.07	86330
1647	US	152	nonsymbolic	7	10	26.04	9562
1648	US	152	nonsymbolic	8	23	26.88	7425
1649	US	152	nonsymbolic	9	27	26.25	4898
1650	US	152	nonsymbolic	10	6	26.55	9156
1651	US	152	nonsymbolic	11	11	27.72	5787
1652	US	152	nonsymbolic	12	28	25.98	5225
1653	US	152	nonsymbolic	13	21	27.87	4180
1654	US	152	nonsymbolic	14	7	26.55	10077
1655	US	152	nonsymbolic	15	13	26.52	7347
1656	US	152	nonsymbolic	16	12	22.68	5178
1657	US	152	nonsymbolic	17	20	24.24	5053
1658	US	152	nonsymbolic	18	17	22.68	5647
1659	US	152	nonsymbolic	19	19	27.84	4616
1660	US	152	nonsymbolic	20	14	24.48	5600
1661	US	153	nonsymbolic	1	12	15.27	91462
1662	US	153	nonsymbolic	2	28	20.7	15771
1663	US	153	nonsymbolic	3	11	28.26	9312
1664	US	153	nonsymbolic	4	5	4.53	5662
1665	US	153	nonsymbolic	5	6	1.05	3509
1666	US	153	nonsymbolic	6	18	2.85	6426
1667	US	153	nonsymbolic	7	22	0	10311
1668	US	153	nonsymbolic	8	7	29.43	8954
1669	US	153	nonsymbolic	9	9	29.22	2947
1670	US	153	nonsymbolic	10	13	29.58	4882
1671	US	153	nonsymbolic	11	10	27.33	39655
1672	US	153	nonsymbolic	12	27	16.68	3400
1673	US	153	nonsymbolic	13	14	12.51	4086
1674	US	153	nonsymbolic	14	8	7.17	8673
1675	US	153	nonsymbolic	15	21	3.15	2261
1676	US	153	nonsymbolic	16	20	26.31	7534
1677	US	153	nonsymbolic	17	19	29.85	10451
1678	US	153	nonsymbolic	18	29	21.78	5444
1679	US	153	nonsymbolic	19	23	29.25	10810
1680	US	153	nonsymbolic	20	17	23.31	4820
1681	US	155	nonsymbolic	1	14	8.04	155298
1682	US	155	nonsymbolic	2	21	22.38	13087
1683	US	155	nonsymbolic	3	8	12.54	32385
1684	US	155	nonsymbolic	4	10	4.71	9780
1685	US	155	nonsymbolic	5	18	9.54	7269
1686	US	155	nonsymbolic	6	11	28.44	8111
1687	US	155	nonsymbolic	7	5	13.77	8704
1688	US	155	nonsymbolic	8	17	10.53	9577
1689	US	155	nonsymbolic	9	28	26.94	5553
1690	US	155	nonsymbolic	10	22	8.79	4959
1691	US	155	nonsymbolic	11	19	12.06	4507
1692	US	155	nonsymbolic	12	12	14.01	3587
1693	US	155	nonsymbolic	13	27	13.65	5256
1694	US	155	nonsymbolic	14	29	21.57	3525
1695	US	155	nonsymbolic	15	20	26.85	3806
1696	US	155	nonsymbolic	16	23	14.7	6052
1697	US	155	nonsymbolic	17	9	27.57	2760
1698	US	155	nonsymbolic	18	7	1.83	3244
1699	US	155	nonsymbolic	19	13	8.34	2948
1700	US	155	nonsymbolic	20	6	15.93	5069
1701	US	156	nonsymbolic	1	22	29.82	74878
1702	US	156	nonsymbolic	2	17	10.68	5080
1703	US	156	nonsymbolic	3	9	5.88	7303
1704	US	156	nonsymbolic	4	29	17.73	4784
1705	US	156	nonsymbolic	5	6	17.55	6792
1706	US	156	nonsymbolic	6	18	10.92	6576
1707	US	156	nonsymbolic	7	23	5.43	17278
1708	US	156	nonsymbolic	8	11	3.57	27253
1709	US	156	nonsymbolic	9	28	8.58	5400
1710	US	156	nonsymbolic	10	20	10.86	4304
1711	US	156	nonsymbolic	11	7	5.79	8471
1712	US	156	nonsymbolic	12	12	22.83	4360
1713	US	156	nonsymbolic	13	10	10.95	5536
1714	US	156	nonsymbolic	14	19	7.71	4664
1715	US	156	nonsymbolic	15	27	15.45	3424
1716	US	156	nonsymbolic	16	21	13.26	2528
1717	US	156	nonsymbolic	17	5	10.26	2792
1718	US	156	nonsymbolic	18	8	10.65	5560
1719	US	156	nonsymbolic	19	13	7.29	3257
1720	US	156	nonsymbolic	20	14	11.58	2073
1721	US	160	nonsymbolic	1	12	14.91	45365
1722	US	160	nonsymbolic	2	22	28.56	8580
1723	US	160	nonsymbolic	3	28	12.45	2137
1724	US	160	nonsymbolic	4	7	3.84	4602
1725	US	160	nonsymbolic	5	20	11.91	1950
1726	US	160	nonsymbolic	6	6	6.96	2293
1727	US	160	nonsymbolic	7	13	22.71	2262
1728	US	160	nonsymbolic	8	9	29.91	3057
1729	US	160	nonsymbolic	9	11	5.97	4180
1730	US	160	nonsymbolic	10	27	24.27	3135
1731	US	160	nonsymbolic	11	10	23.82	11950
1732	US	160	nonsymbolic	12	5	20.34	7691
1733	US	160	nonsymbolic	13	19	27.96	3260
1734	US	160	nonsymbolic	14	14	8.73	7441
1735	US	160	nonsymbolic	15	21	13.2	1732
1736	US	160	nonsymbolic	16	17	14.58	983
1737	US	160	nonsymbolic	17	23	16.05	3510
1738	US	160	nonsymbolic	18	8	19.8	982
1739	US	160	nonsymbolic	19	29	22.38	1404
1740	US	160	nonsymbolic	20	18	25.8	998
1741	US	161	nonsymbolic	1	9	11.91	41203
1742	US	161	nonsymbolic	2	5	3.12	6182
1743	US	161	nonsymbolic	3	10	6.78	4254
1744	US	161	nonsymbolic	4	17	8.88	5118
1745	US	161	nonsymbolic	5	18	11.58	6902
1746	US	161	nonsymbolic	6	23	12.9	10861
1747	US	161	nonsymbolic	7	11	7.14	3422
1748	US	161	nonsymbolic	8	14	4.59	2027
1749	US	161	nonsymbolic	9	29	12.12	3151
1750	US	161	nonsymbolic	10	19	12.48	3871
1751	US	161	nonsymbolic	11	27	12.06	2134
1752	US	161	nonsymbolic	12	22	9.51	6557
1753	US	161	nonsymbolic	13	13	7.32	2774
1754	US	161	nonsymbolic	14	6	12.72	1918
1755	US	161	nonsymbolic	15	20	15.51	3006
1756	US	161	nonsymbolic	16	12	14.55	4398
1757	US	161	nonsymbolic	17	21	14.04	4494
1758	US	161	nonsymbolic	18	7	10.23	2599
1759	US	161	nonsymbolic	19	28	13.77	7790
1760	US	161	nonsymbolic	20	8	8.07	2486
1761	US	162	nonsymbolic	1	28	25.38	99799
1762	US	162	nonsymbolic	2	12	5.82	23831
1763	US	162	nonsymbolic	3	23	19.62	6689
1764	US	162	nonsymbolic	4	22	13.41	6714
1765	US	162	nonsymbolic	5	21	20.1	4650
1766	US	162	nonsymbolic	6	11	11.31	4378
1767	US	162	nonsymbolic	7	13	20.58	3473
1768	US	162	nonsymbolic	8	18	11.16	2610
1769	US	162	nonsymbolic	9	9	22.56	3002
1770	US	162	nonsymbolic	10	14	10.44	2578
1771	US	162	nonsymbolic	11	29	20.28	3794
1772	US	162	nonsymbolic	12	20	20.04	3226
1773	US	162	nonsymbolic	13	5	7.98	3745
1774	US	162	nonsymbolic	14	19	21.06	2230
1775	US	162	nonsymbolic	15	7	8.64	2858
1776	US	162	nonsymbolic	16	17	17.43	6458
1777	US	162	nonsymbolic	17	10	7.02	3665
1778	US	162	nonsymbolic	18	6	3.75	4754
1779	US	162	nonsymbolic	19	8	21.78	2014
1780	US	162	nonsymbolic	20	27	21.21	2554
1781	US	166	nonsymbolic	1	20	29.55	71238
1782	US	166	nonsymbolic	2	28	15.42	31463
1783	US	166	nonsymbolic	3	11	1.08	14272
1784	US	166	nonsymbolic	4	13	12.78	6601
1785	US	166	nonsymbolic	5	14	21.78	3746
1786	US	166	nonsymbolic	6	18	20.25	7058
1787	US	166	nonsymbolic	7	21	21.12	9289
1788	US	166	nonsymbolic	8	19	20.22	11361
1789	US	166	nonsymbolic	9	29	20.31	8921
1790	US	166	nonsymbolic	10	9	7.56	7514
1791	US	166	nonsymbolic	11	22	22.83	9241
1792	US	166	nonsymbolic	12	23	16.29	4466
1793	US	166	nonsymbolic	13	8	4.29	8026
1794	US	166	nonsymbolic	14	12	6.3	4642
1795	US	166	nonsymbolic	15	10	7.47	5818
1796	US	166	nonsymbolic	16	17	16.74	4058
1797	US	166	nonsymbolic	17	6	6.51	3961
1798	US	166	nonsymbolic	18	7	14.91	5522
1799	US	166	nonsymbolic	19	5	7.65	3298
1800	US	166	nonsymbolic	20	27	13.38	3753
1801	US	167	nonsymbolic	1	8	2.76	57067
1802	US	167	nonsymbolic	2	9	14.16	3942
1803	US	167	nonsymbolic	3	12	25.53	4974
1804	US	167	nonsymbolic	4	17	13.71	5086
1805	US	167	nonsymbolic	5	23	16.35	3982
1806	US	167	nonsymbolic	6	22	15.48	2909
1807	US	167	nonsymbolic	7	27	28.68	5118
1808	US	167	nonsymbolic	8	28	17.28	4174
1809	US	167	nonsymbolic	9	20	23.43	5359
1810	US	167	nonsymbolic	10	11	14.04	3294
1811	US	167	nonsymbolic	11	18	7.98	3454
1812	US	167	nonsymbolic	12	6	27.09	14069
1813	US	167	nonsymbolic	13	21	16.08	3390
1814	US	167	nonsymbolic	14	13	15.24	2862
1815	US	167	nonsymbolic	15	19	5.88	5438
1816	US	167	nonsymbolic	16	7	12.57	2775
1817	US	167	nonsymbolic	17	10	24.81	3975
1818	US	167	nonsymbolic	18	29	17.13	6766
1819	US	167	nonsymbolic	19	14	10.11	2623
1820	US	167	nonsymbolic	20	5	16.8	3478
1821	US	168	nonsymbolic	1	28	9.24	107494
1822	US	168	nonsymbolic	2	29	29.25	4743
1823	US	168	nonsymbolic	3	9	6.15	4431
1824	US	168	nonsymbolic	4	10	29.7	5335
1825	US	168	nonsymbolic	5	27	1.95	2999
1826	US	168	nonsymbolic	6	8	14.79	2928
1827	US	168	nonsymbolic	7	5	21	2727
1828	US	168	nonsymbolic	8	6	1.56	7359
1829	US	168	nonsymbolic	9	12	22.83	8534
1830	US	168	nonsymbolic	10	19	27	4527
1831	US	168	nonsymbolic	11	18	16.68	3543
1832	US	168	nonsymbolic	12	22	14.49	2519
1833	US	168	nonsymbolic	13	17	0.42	5687
1834	US	168	nonsymbolic	14	21	0.24	5887
1835	US	168	nonsymbolic	15	7	29.19	3552
1836	US	168	nonsymbolic	16	11	8.46	7959
1837	US	168	nonsymbolic	17	20	14.25	3111
1838	US	168	nonsymbolic	18	13	20.49	3432
1839	US	168	nonsymbolic	19	23	29.94	4551
1840	US	168	nonsymbolic	20	14	29.07	4423
1841	US	173	nonsymbolic	1	11	7.89	124004
1842	US	173	nonsymbolic	2	14	14.79	1735
1843	US	173	nonsymbolic	3	20	22.17	1607
1844	US	173	nonsymbolic	4	21	27.84	4671
1845	US	173	nonsymbolic	5	17	12.6	4487
1846	US	173	nonsymbolic	6	22	26.4	4535
1847	US	173	nonsymbolic	7	6	22.56	3519
1848	US	173	nonsymbolic	8	23	19.29	2247
1849	US	173	nonsymbolic	9	7	13.41	2022
1850	US	173	nonsymbolic	10	28	18.72	1871
1851	US	173	nonsymbolic	11	8	10.2	1968
1852	US	173	nonsymbolic	12	12	20.13	5135
1853	US	173	nonsymbolic	13	13	22.47	3047
1854	US	173	nonsymbolic	14	9	15.99	3239
1855	US	173	nonsymbolic	15	18	13.86	2231
1856	US	173	nonsymbolic	16	27	20.16	3512
1857	US	173	nonsymbolic	17	10	16.65	3583
1858	US	173	nonsymbolic	18	19	19.44	4359
1859	US	173	nonsymbolic	19	5	17.37	4407
1860	US	173	nonsymbolic	20	29	11.19	4599
1861	US	174	nonsymbolic	1	5	4.89	41901
1862	US	174	nonsymbolic	2	8	27.24	3665
1863	US	174	nonsymbolic	3	22	7.35	4133
1864	US	174	nonsymbolic	4	27	17.91	2605
1865	US	174	nonsymbolic	5	20	4.14	2323
1866	US	174	nonsymbolic	6	28	21.21	2932
1867	US	174	nonsymbolic	7	14	6.93	2307
1868	US	174	nonsymbolic	8	7	4.74	2604
1869	US	174	nonsymbolic	9	19	22.2	2542
1870	US	174	nonsymbolic	10	17	5.04	2058
1871	US	174	nonsymbolic	11	10	5.07	2916
1872	US	174	nonsymbolic	12	9	6.69	2651
1873	US	174	nonsymbolic	13	12	19.41	2276
1874	US	174	nonsymbolic	14	18	19.89	2963
1875	US	174	nonsymbolic	15	6	5.76	2573
1876	US	174	nonsymbolic	16	21	22.86	3166
1877	US	174	nonsymbolic	17	13	3.54	2323
1878	US	174	nonsymbolic	18	23	23.55	2464
1879	US	174	nonsymbolic	19	29	18.9	3462
1880	US	174	nonsymbolic	20	11	2.25	3727
1881	US	176	nonsymbolic	1	17	22.47	50232
1882	US	176	nonsymbolic	2	27	10.2	5553
1883	US	176	nonsymbolic	3	12	8.97	3072
1884	US	176	nonsymbolic	4	10	22.95	4835
1885	US	176	nonsymbolic	5	23	9	3338
1886	US	176	nonsymbolic	6	18	26.01	2744
1887	US	176	nonsymbolic	7	22	11.76	2791
1888	US	176	nonsymbolic	8	20	14.43	1715
1889	US	176	nonsymbolic	9	14	6.9	2292
1890	US	176	nonsymbolic	10	19	4.95	3446
1891	US	176	nonsymbolic	11	28	24.15	4071
1892	US	176	nonsymbolic	12	11	7.23	3306
1893	US	176	nonsymbolic	13	8	7.2	2339
1894	US	176	nonsymbolic	14	29	7.77	2168
1895	US	176	nonsymbolic	15	9	21.72	2137
1896	US	176	nonsymbolic	16	7	8.1	1637
1897	US	176	nonsymbolic	17	13	7.59	7222
1898	US	176	nonsymbolic	18	5	24.84	2885
1899	US	176	nonsymbolic	19	21	6.09	3837
1900	US	176	nonsymbolic	20	6	3.87	3228
1901	China	101	symbolic	1	9	6.63	88656
1902	China	101	symbolic	2	19	12.66	5896
1903	China	101	symbolic	3	10	9.48	14843
1904	China	101	symbolic	4	20	21.51	4553
1905	China	101	symbolic	5	27	24.9	2952
1906	China	101	symbolic	6	7	7.38	3352
1907	China	101	symbolic	7	6	6.18	4225
1908	China	101	symbolic	8	5	4.47	3470
1909	China	101	symbolic	9	14	13.47	3962
1910	China	101	symbolic	10	17	19.5	4421
1911	China	101	symbolic	11	12	10.2	6939
1912	China	101	symbolic	12	22	23.25	2898
1913	China	101	symbolic	13	18	13.29	4093
1914	China	101	symbolic	14	21	23.82	8187
1915	China	101	symbolic	15	13	10.92	4663
1916	China	101	symbolic	16	28	20.07	8861
1917	China	101	symbolic	17	29	27.63	7889
1918	China	101	symbolic	18	23	27.75	12323
1919	China	101	symbolic	19	11	13.05	3457
1920	China	101	symbolic	20	8	10.86	7492
1921	China	102	symbolic	1	11	16.98	213251
1922	China	102	symbolic	2	20	4.5	13019
1923	China	102	symbolic	3	14	13.71	8410
1924	China	102	symbolic	4	28	7.98	15195
1925	China	102	symbolic	5	18	18.87	11008
1926	China	102	symbolic	6	27	28.44	26031
1927	China	102	symbolic	7	19	0.75	17102
1928	China	102	symbolic	8	21	16.95	48613
1929	China	102	symbolic	9	13	10.68	9400
1930	China	102	symbolic	10	6	8.01	20134
1931	China	102	symbolic	11	12	3.18	18139
1932	China	102	symbolic	12	29	9.78	14786
1933	China	102	symbolic	13	22	26.67	18496
1934	China	102	symbolic	14	17	1.98	12896
1935	China	102	symbolic	15	5	20.28	18375
1936	China	102	symbolic	16	10	5.43	16044
1937	China	102	symbolic	17	9	21.18	13622
1938	China	102	symbolic	18	23	3.03	11114
1939	China	102	symbolic	19	8	13.47	3785
1940	China	102	symbolic	20	7	5.25	3080
1941	China	103	symbolic	1	28	28.32	51022
1942	China	103	symbolic	2	14	9.57	87404
1943	China	103	symbolic	3	21	21.06	11021
1944	China	103	symbolic	4	23	21.51	18703
1945	China	103	symbolic	5	20	20.07	12293
1946	China	103	symbolic	6	10	9.36	7300
1947	China	103	symbolic	7	22	20.55	5888
1948	China	103	symbolic	8	5	7.44	4661
1949	China	103	symbolic	9	13	8.25	9502
1950	China	103	symbolic	10	7	6.33	7877
1951	China	103	symbolic	11	9	8.88	15585
1952	China	103	symbolic	12	27	23.34	6064
1953	China	103	symbolic	13	19	20.7	4837
1954	China	103	symbolic	14	11	6.57	10605
1955	China	103	symbolic	15	18	10.14	29101
1956	China	103	symbolic	16	6	7.2	4788
1957	China	103	symbolic	17	12	9.15	4933
1958	China	103	symbolic	18	29	26.49	6495
1959	China	103	symbolic	19	8	6.06	2854
1960	China	103	symbolic	20	17	8.58	9223
1961	China	104	symbolic	1	8	12.12	66850
1962	China	104	symbolic	2	27	25.41	4097
1963	China	104	symbolic	3	12	15.06	5754
1964	China	104	symbolic	4	14	21.45	3737
1965	China	104	symbolic	5	9	11.79	4273
1966	China	104	symbolic	6	18	18.84	6274
1967	China	104	symbolic	7	22	24.81	3594
1968	China	104	symbolic	8	7	7.98	3833
1969	China	104	symbolic	9	20	26.4	3839
1970	China	104	symbolic	10	28	28.38	2706
1971	China	104	symbolic	11	10	8.28	3240
1972	China	104	symbolic	12	23	28.14	3761
1973	China	104	symbolic	13	17	16.17	9626
1974	China	104	symbolic	14	6	6.96	3550
1975	China	104	symbolic	15	13	16.53	3685
1976	China	104	symbolic	16	21	23.52	4517
1977	China	104	symbolic	17	19	23.97	3472
1978	China	104	symbolic	18	29	24.96	9257
1979	China	104	symbolic	19	5	5.91	3195
1980	China	104	symbolic	20	11	17.19	3009
1981	China	105	symbolic	1	22	19.92	121820
1982	China	105	symbolic	2	19	18.06	13953
1983	China	105	symbolic	3	18	19.23	8910
1984	China	105	symbolic	4	21	20.52	16831
1985	China	105	symbolic	5	13	13.65	4978
1986	China	105	symbolic	6	8	12.3	8483
1987	China	105	symbolic	7	29	24.33	9252
1988	China	105	symbolic	8	20	25.92	11464
1989	China	105	symbolic	9	12	13.11	22732
1990	China	105	symbolic	10	5	7.02	7397
1991	China	105	symbolic	11	7	11.22	10744
1992	China	105	symbolic	12	9	13.05	13461
1993	China	105	symbolic	13	14	15.78	7479
1994	China	105	symbolic	14	10	11.61	9680
1995	China	105	symbolic	15	23	18.99	10383
1996	China	105	symbolic	16	6	8.4	4687
1997	China	105	symbolic	17	17	18.3	8961
1998	China	105	symbolic	18	27	18.12	7866
1999	China	105	symbolic	19	28	24	17017
[truncated: 1,801 more rows]
